# Supplementary material for: The effects of whole-body electromyostimulation (WB-EMS) in comparison to a multimodal treatment concept in patients with non-specific chronic back pain—A prospective clinical intervention study
Source: PLoS One. 2020 Aug 21;15(8):e0236780. doi: 10.1371/journal.pone.0236780 (PMC7446884; doi:10.1371/journal.pone.0236780)
Supplement: S2 File — (CSV) [file pone.0236780.s003.csv]

PatientID	Gruppe	Age	Gender	BodyMass	TestNoGrp	S2LJEFI	S2LJhmaxEpot	S2LJPtotmaxrel	TRTVmax	TRTFtotmaxrel	TRTPtotmaxrel	CRTtperrepet	SCav.Ftotmax	SCav.Fmaxrel.g	SCav.Pmaxrel	SCav.Prel	SCav.P	SCav.vhor	S3STIfront	S3STIfront_A	S3SMIfront	S3SMIfront_A	S3STIsagit	S3STIsagit_A	S3SMIsagit	S3SMIsagit_A	NRS	ODI_Score	NASS-Lumbar_Neurological	HADS-Angst	HADS Depression positiv	SF-36 Koerperl. Funktionsf. (0-100)	SF-36 Koerperl. Rollenfunktion (0-100)	SF-36 Koerperliche Schmerzen (0-100)	SF-36 Allg. Gesundheitswahrnehmung (0-100)	SF-36 Vitalitaet (0-100)	SF-36 Soziale Funktionsf. (0-100)	SF-36 Emotionale Rollenfunkt. (0-100)	SF-36 Psychisches Wohlbefinden(0-100)	ROH SF-36 Gesundheitsveraenderung
ACG-AL000002	1.00	58	F	74.8485	T0 ACG	69.1494	0.1534	21.4008	0.1720	9.9617	#NULL!	8.4587	1.0643	1.4639	5.7495	1.7326	128.4505	0.2603	7.0	44.0000	3.7000	82.2222	5.6000	73.0000	5.5000	125.0000	6	38	3	1.00	1.00	48.00	25.00	34.00	49.00	20.00	69.50	62.55	92.00	3.00
ACG-AL000003	1.00	33	F	64.3134	T0 ACG	54.7359	0.1964	22.6055	0.3758	11.3155	0.3829	3.5850	0.9237	1.4766	7.9541	3.4255	218.5161	0.4692	6.5	65.0000	4.3000	89.5833	5.5000	78.0000	5.0000	111.1111	7	35	2	10.00	1.00	50.00	50.00	33.00	58.00	55.00	79.50	63.99	48.00	3.00
ACG-AL000004	1.00	54	F	65.8511	T0 ACG	65.0697	0.1809	21.2909	0.9900	10.1505	#NULL!	3.5963	0.8976	1.3986	4.6599	1.8084	118.3491	0.3427	5.9	69.0000	5.6000	124.4444	5.5000	75.0000	4.8000	109.0909	6	33	1	1.00	0.00	54.00	25.00	34.00	48.00	30.00	69.50	74.46	88.00	4.00
ACG-AL000005	1.00	49	F	87.1362	T0 ACG	61.4408	0.1767	21.2332	0.9900	11.1679	#NULL!	3.0363	1.1443	1.3482	4.5596	1.9524	168.9888	0.3315	6.5	56.0000	5.0000	111.1111	5.9000	66.0000	5.1000	115.9091	9	34	5	8.00	0.00	47.00	25.00	46.00	54.00	40.00	77.00	72.81	92.00	4.00
ACG-AL000006	1.00	60	M	80.4772	T0 ACG	89.0716	0.3147	36.3843	0.7150	14.6795	0.8223	2.0162	1.2799	1.6340	12.5545	3.3849	270.3577	0.4042	6.0	78.0000	6.0000	122.4490	4.6000	100.0000	4.5000	97.8261	6	38	1	4.00	0.00	51.00	25.00	42.00	51.00	70.00	70.50	65.52	56.00	4.00
ACG-AL000007	1.00	57	F	65.8452	T0 ACG	113.7022	0.2847	35.6635	0.4210	11.2763	0.4346	3.5387	1.0896	1.7024	13.0101	3.2908	214.7869	0.3070	5.6	76.0000	5.5000	122.2222	3.9000	111.0000	3.0000	68.1818	5	39	2	6.00	1.00	47.00	25.00	36.00	52.00	55.00	68.00	73.38	52.00	4.00
ACG-AL000008	1.00	64	M	96.0655	T0 ACG	73.9036	0.2241	28.3626	0.7592	14.2988	0.8637	2.2300	1.6352	1.7478	12.3984	3.3291	317.5858	0.5183	6.5	67.0000	5.6000	114.2857	6.6000	57.0000	5.9000	128.2609	6	37	4	6.00	1.00	45.00	50.00	31.00	58.00	60.00	78.50	69.12	64.00	3.00
ACG-AL000009	1.00	71	F	84.6506	T0 ACG	68.5826	0.1587	17.6089	0.2350	10.8541	0.2319	4.7275	1.1701	1.4168	5.8504	2.6342	221.8381	0.3793	6.3	74.0000	6.1000	122.0000	6.3000	63.0000	5.8000	126.0870	7	34	4	7.00	0.00	43.00	25.00	31.00	47.00	30.00	71.00	71.91	92.00	3.00
ACG-AL000010	1.00	77	M	67.5373	T0 ACG	80.3902	0.2203	24.5452	0.2875	11.4863	0.3300	2.7625	1.1049	1.6797	12.0954	3.3421	224.1794	0.3898	6.4	72.0000	4.5000	90.0000	5.3000	94.0000	4.5000	90.0000	6	38	5	16.00	1.00	45.00	25.00	41.00	59.00	50.00	78.00	75.99	20.00	4.00
ACG-AL000011	1.00	74	F	99.3282	T0 ACG	53.1043	0.1219	12.9334	0.2846	10.5221	0.2939	2.1775	1.3381	1.3834	5.0800	1.8384	181.3256	0.3062	6.6	68.0000	6.0000	120.0000	6.1000	67.0000	5.5000	119.5652	6	31	1	1.00	0.00	50.00	25.00	36.00	55.00	50.00	80.00	65.31	64.00	3.00
ACG-AL000012	1.00	78	F	72.8437	T0 ACG	70.7182	0.1172	16.2194	0.9900	10.4288	0.2480	4.7950	1.1004	1.5521	8.5905	2.7613	199.6329	0.4669	6.1	78.0000	5.5000	110.0000	6.5000	59.0000	5.0000	108.6957	6	33	1	1.00	1.00	51.00	25.00	31.00	54.00	25.00	67.00	75.15	64.00	3.00
ACG-AL000013	1.00	76	M	94.0159	T0 ACG	76.8069	0.1764	23.9794	0.4258	11.7503	0.4560	2.1588	1.2924	1.4107	5.6392	1.8424	172.1246	0.2636	5.3	94.0000	4.4000	88.0000	6.6000	68.0000	6.6000	132.0000	6	37	3	16.00	#NULL!	58.00	25.00	33.00	54.00	40.00	68.00	66.06	92.00	4.00
ACG-AL000016	1.00	64	F	63.2416	T0 ACG	81.5644	0.1982	23.4598	0.2970	10.4484	0.1232	2.3463	0.9375	1.5261	6.3117	1.8374	115.1004	0.3998	5.4	88.0000	5.3000	110.4167	5.8000	71.0000	5.6000	124.4444	#NULL!	#NULL!	3	6.00	1.00	33.33	0.00	22.00	30.00	20.00	87.50	100.00	40.00	#NULL!
ACG-AL000017	1.00	50	M	77.1040	T0 ACG	80.9789	0.3340	37.9822	0.1000	10.6030	#NULL!	1.9333	1.0586	1.4101	7.5296	3.3421	255.8561	0.5351	5.1	94.0000	4.8000	100.0000	6.3000	60.0000	6.1000	135.5556	1	14	2	3.00	0.00	75.00	100.00	72.00	32.00	40.00	100.00	100.00	80.00	3.00
ACG-AL000018	1.00	69	F	55.9500	T0 ACG	113.7546	0.2288	30.0595	0.5283	11.6187	0.5517	2.8763	0.9076	1.6654	7.1309	2.6261	145.9374	0.3850	5.0	96.0000	4.3000	89.5833	5.5000	78.0000	5.0000	111.1111	0	40	4	7.00	0.00	80.00	25.00	22.00	55.00	40.00	#NULL!	66.67	#NULL!	3.00
ACG-AL000019	1.00	67	F	70.8030	T0 ACG	39.6804	0.0910	10.9078	#NULL!	10.2437	0.5720	3.6521	1.1152	1.6150	6.5499	2.2288	156.9343	0.3687	5.4	88.0000	3.5000	72.9167	5.3000	82.0000	4.0000	88.8889	4	48	1	7.00	1.00	30.00	0.00	31.00	60.00	46.67	37.50	0.00	48.00	2.00
ACG-AL000020	1.00	63	F	88.9613	T0 ACG	70.8574	0.1747	20.6021	0.4127	11.4671	0.4268	2.2971	1.3117	1.5116	8.3209	2.8343	250.8013	0.3919	6.3	69.0000	4.9000	102.0833	4.6000	98.0000	4.3000	95.5556	3	28	4	10.00	1.00	75.00	100.00	51.00	35.00	20.00	75.00	100.00	32.00	2.00
ACG-AL000021	1.00	56	F	59.2578	T0 ACG	101.0769	0.2341	32.2795	0.1600	10.4255	0.2660	2.4204	0.8231	1.4276	5.6899	2.7525	161.8184	0.3752	4.8	93.0000	4.8000	106.6667	4.0000	109.0000	3.0000	68.1818	8	40	3	4.00	0.00	40.00	25.00	22.00	77.00	60.00	50.00	66.67	72.00	3.00
ACG-AL000022	1.00	65	F	70.0212	T0 ACG	65.3915	0.1325	18.5191	0.5652	12.2355	0.5914	2.7179	0.9121	1.3379	6.4284	2.7349	190.1144	0.4267	5.6	83.0000	2.5000	52.0833	4.5000	100.0000	3.5000	77.7778	6	33	3	2.00	0.00	20.00	0.00	22.00	40.00	80.00	87.50	100.00	88.00	3.00
ACG-AL000023	1.00	50	F	69.5817	T0 ACG	58.7962	0.1479	20.0656	0.2577	10.8939	0.2622	2.4650	0.8539	1.2590	4.9521	2.3005	159.1090	0.3927	5.0	89.0000	2.5000	55.5556	4.8000	91.0000	4.4000	100.0000	3	24	2	4.00	0.00	60.00	25.00	41.00	40.00	65.00	100.00	100.00	80.00	2.00
ACG-AL000024	1.00	73	F	70.0468	T0 ACG	58.2060	0.1218	14.4708	0.4800	11.2344	0.4259	2.7408	0.9400	1.3784	4.6266	1.8932	131.6562	0.2846	6.5	70.0000	2.9000	58.0000	5.6000	78.0000	4.5000	97.8261	7	30	1	3.00	0.00	35.00	0.00	22.00	25.00	50.00	75.00	33.33	64.00	3.00
ACG-AL000025	1.00	68	F	66.7405	T0 ACG	49.7710	0.0795	13.3217	0.3718	11.0522	0.3836	2.3317	0.9944	1.5252	6.3153	1.6009	106.4379	0.2790	6.6	63.0000	6.5000	135.4167	7.0000	44.0000	4.5000	100.0000	5	34	3	15.00	1.00	20.00	0.00	22.00	40.00	35.00	50.00	56.19	52.00	4.00
ACG-AL000026	1.00	72	F	58.5871	T0 ACG	95.5574	0.1936	24.0877	0.8640	10.4449	0.8600	1.9442	0.8185	1.4352	8.5390	3.2138	186.8992	0.3922	5.5	90.0000	5.3000	106.0000	5.0000	91.0000	3.7000	80.4348	3	27	4	13.00	0.00	55.00	100.00	62.00	52.00	30.00	62.50	0.00	40.00	4.00
ACG-AL000027	1.00	49	F	66.4723	T0 ACG	88.2421	0.2530	30.6979	0.6687	12.2151	0.7255	1.4154	0.9338	1.4408	6.6263	2.6504	175.1670	0.4516	4.9	91.0000	3.7000	82.2222	5.1000	84.0000	4.8000	109.0909	6	39	2	6.00	0.00	61.11	100.00	41.00	45.00	35.00	50.00	66.67	52.00	2.00
ACG-AL000028	1.00	61	M	103.6275	T0 ACG	43.9838	0.1541	17.7306	0.9900	10.0791	#NULL!	2.5367	1.4383	1.4201	4.8844	2.1425	221.2671	0.3121	6.5	67.0000	3.7000	75.5102	6.0000	70.0000	5.5000	119.5652	7	36	2	10.00	0.00	51.00	25.00	37.00	52.00	20.00	65.50	60.33	64.00	2.00
ACG-AL000029	1.00	59	F	88.8650	T0 ACG	55.4295	0.1322	16.9023	0.3120	11.2804	0.3170	3.2325	1.2326	1.4243	6.0087	1.8828	166.1552	0.3419	6.8	49.0000	6.3000	140.0000	6.3000	57.0000	5.5000	125.0000	2	36	2	15.00	1.00	52.00	50.00	31.00	53.00	25.00	76.50	54.93	76.00	2.00
ACG-AL000030	1.00	52	F	62.1301	T0 ACG	85.3441	0.2580	28.5499	0.5140	13.2338	0.5317	1.6792	0.9817	1.6217	11.4381	3.4323	211.8745	0.5417	6.5	56.0000	3.2000	71.1111	6.0000	64.0000	5.5000	125.0000	7	34	3	16.00	1.00	53.00	25.00	#NULL!	48.00	60.00	81.50	79.41	20.00	3.00
ACG-AL000031	1.00	52	F	91.0736	T0 ACG	67.6442	0.1641	22.7512	0.2570	11.1930	0.2780	2.0592	1.1332	1.2755	5.6096	3.1090	281.6592	0.4660	5.6	76.0000	4.4000	97.7778	6.1000	61.0000	5.9000	134.0909	6	37	2	7.00	#NULL!	56.00	25.00	40.00	55.00	65.00	#NULL!	75.93	56.00	4.00
ACG-AL000032	1.00	70	F	65.0617	T0 ACG	77.1057	0.2264	20.1034	0.4871	12.4247	0.5110	3.0162	0.8658	1.3657	8.6430	3.6788	237.8175	0.4549	6.1	78.0000	6.0000	120.0000	5.6000	78.0000	5.4000	117.3913	6	27	3	7.00	1.00	52.00	25.00	39.00	50.00	60.00	58.00	69.30	40.00	4.00
ACG-AL000033	1.00	70	F	111.1522	T0 ACG	63.0528	0.1076	16.3627	0.3910	10.4263	0.2940	3.0329	1.5585	1.4396	5.8793	1.6573	182.9485	0.3034	7.4	52.0000	5.0000	100.0000	6.4000	61.0000	4.9000	106.5217	7	31	3	1.00	1.00	50.00	25.00	35.00	58.00	47.00	71.50	68.79	#NULL!	4.00
ACG-AL000034	1.00	78	M	79.9912	T0 ACG	87.8402	0.2488	26.1447	0.5830	14.4198	0.6222	2.2833	1.2602	1.6151	11.7209	4.1155	327.4374	0.7317	5.9	82.0000	3.5000	70.0000	5.0000	100.0000	4.0000	80.0000	6	31	3	10.00	0.00	61.00	25.00	44.00	53.00	47.00	64.00	76.32	20.00	4.00
ACG-AL000035	1.00	73	F	71.5837	T0 ACG	68.4989	0.1538	17.0353	0.3490	11.1175	0.3470	3.3875	0.9140	1.3016	4.0209	1.2651	90.5880	0.2225	7.1	58.0000	4.6000	92.0000	6.0000	70.0000	4.9000	106.5217	6	43	2	7.00	0.00	56.00	50.00	44.00	55.00	30.00	73.50	71.07	84.00	2.00
ACG-AL000036	1.00	72	M	68.4474	T0 ACG	86.3632	0.2903	29.0134	0.6513	15.3578	0.7153	2.1379	1.1447	1.7190	10.6159	3.8871	263.9411	0.2362	5.9	82.0000	4.5000	90.0000	5.6000	88.0000	5.0000	100.0000	7	31	1	4.00	0.00	53.00	25.00	40.00	50.00	60.00	71.50	75.42	52.00	3.00
ACG-NL000001	1.00	52	M	105.6658	T0 ACG	63.3314	0.2828	28.9214	0.3570	11.0446	0.3940	3.0421	1.5754	1.5306	6.3708	3.3900	355.7978	0.4187	6.6	65.0000	5.0000	102.0408	6.5000	59.0000	3.9000	84.7826	4	34	4	4.00	0.00	65.00	50.00	62.00	77.00	55.00	87.50	100.00	84.00	3.00
ACG-NL000002	1.00	49	F	66.0574	T0 ACG	89.1678	0.2567	30.8698	0.9100	10.6396	#NULL!	2.0600	1.0664	1.6557	10.9305	3.7444	245.9142	0.7056	4.6	98.0000	4.4000	97.7778	3.5000	120.0000	3.4000	77.2727	7	56	3	10.00	1.00	35.00	0.00	22.00	40.00	25.00	50.00	100.00	48.00	4.00
ACG-NL000003	1.00	66	F	62.1311	T0 ACG	87.5272	0.1782	24.3134	0.4300	10.8826	0.2458	1.8500	0.6985	1.1542	4.2062	3.2457	200.2788	0.3394	5.9	77.0000	5.9000	122.9167	4.5000	100.0000	4.0000	88.8889	#NULL!	35	5	11.00	0.00	80.00	75.00	32.00	62.00	65.00	100.00	66.67	40.00	4.00
ACG-NL000004	1.00	43	F	55.4468	T0 ACG	118.7146	0.3793	44.1178	0.6494	13.7079	0.7131	1.1504	0.8801	1.6297	12.3539	4.5969	253.1338	0.7635	3.7	118.0000	3.5000	77.7778	2.2000	150.0000	1.8000	40.9091	2	26	1	6.00	0.00	70.00	25.00	51.00	42.00	60.00	75.00	100.00	72.00	3.00
ACG-NL000005	1.00	65	F	56.4855	T0 ACG	90.2115	0.2791	25.3538	0.3183	11.1957	0.3224	1.6575	0.8255	1.5024	8.7247	3.7106	207.9038	0.6404	5.1	94.0000	2.7000	56.2500	4.5000	100.0000	3.9000	86.6667	5	20	3	3.00	0.00	60.00	0.00	41.00	#NULL!	70.00	100.00	100.00	80.00	4.00
ACG-NL000006	1.00	68	F	52.9434	T0 ACG	101.1066	0.2174	27.1943	0.4188	11.2613	0.4314	1.7162	0.8099	1.5703	6.7849	3.2254	169.6293	0.4959	4.5	106.0000	4.0000	83.3333	5.1000	87.0000	3.5000	77.7778	5	35	1	6.00	0.00	65.00	25.00	#NULL!	82.00	45.00	62.50	66.67	76.00	4.00
ACG-NL000007	1.00	76	M	105.7583	T0 ACG	71.2183	0.2235	22.3426	0.7416	13.0410	0.8230	2.9137	1.4586	1.4133	6.6491	1.5703	165.2511	0.2687	6.3	74.0000	6.0000	120.0000	4.8000	104.0000	4.4000	88.0000	1	#NULL!	5	15.00	1.00	56.00	50.00	34.00	49.00	35.00	74.00	52.74	84.00	2.00
ACG-NL000008	1.00	77	M	108.8587	T0 ACG	85.8563	0.1934	25.9127	0.4492	12.8680	0.4678	1.7337	1.4506	1.3635	5.4470	2.7699	300.4962	0.4186	6.0	80.0000	5.5000	110.0000	5.6000	88.0000	5.0000	100.0000	2	33	2	1.00	0.00	55.00	100.00	72.00	82.00	90.00	100.00	100.00	92.00	3.00
ACG-NL000009	1.00	77	M	96.7813	T0 ACG	65.5349	0.1187	20.0388	0.6437	13.3058	0.7154	1.8737	1.2761	1.3540	6.1228	3.0737	295.3810	0.3997	7.0	60.0000	3.2000	64.0000	5.4000	92.0000	5.4000	108.0000	7	40	5	8.00	0.00	30.00	0.00	22.00	55.00	35.00	37.50	0.00	56.00	4.00
ACG-NL000010	1.00	77	F	90.0517	T0 ACG	62.8300	0.0980	14.5530	0.4275	13.8723	0.4396	2.9442	1.1555	1.3167	5.8651	2.8327	253.4938	0.3793	5.5	90.0000	5.0000	100.0000	5.1000	89.0000	5.0000	108.6957	9	36	1	16.00	1.00	40.00	0.00	12.00	60.00	20.00	25.00	0.00	#NULL!	4.00
EMS-L000001	2.00	51	M	91.6314	T0 EMS	92.7660	0.3843	43.2032	1.3831	38.1475	1.7987	#NULL!	#NULL!	1.4471	10.1397	2.8916	#NULL!	0.3443	5.5	85.0000	2.9000	60.4167	5.4000	80.0000	4.6000	102.2222	3	26	1	5.00	0.00	90.00	75.00	62.00	67.00	55.00	62.50	66.67	68.00	4.00
EMS-L000002	2.00	54	F	73.0911	T0 EMS	77.2181	0.2562	25.3513	0.5043	12.9867	0.5319	1.5612	#NULL!	1.5819	11.7560	3.4255	#NULL!	0.5993	5.3	82.0000	4.1000	91.1111	4.6000	95.0000	4.5000	102.2727	3	48	2	8.00	0.00	65.00	25.00	51.00	57.00	40.00	75.00	33.33	64.00	3.00
EMS-L000003	2.00	32	M	83.5739	T0 EMS	72.4394	0.3818	42.4250	0.5900	14.9492	0.6716	1.3050	#NULL!	1.4943	9.6866	3.3035	#NULL!	0.1919	5.0	91.0000	4.0000	86.9565	3.7000	116.0000	3.0000	68.1818	6	38	1	2.00	0.00	85.00	0.00	31.00	72.00	60.00	87.50	100.00	88.00	3.00
EMS-L000004	2.00	43	F	60.3565	T0 EMS	96.3487	0.3883	35.9463	0.6609	15.3122	0.7650	1.5650	#NULL!	1.7752	15.8484	4.3892	#NULL!	0.2985	4.5	100.0000	2.5000	55.5556	3.0000	132.0000	2.5000	56.8182	4	39	1	8.00	0.00	75.00	50.00	41.00	92.00	45.00	100.00	100.00	68.00	1.00
EMS-L000005	2.00	57	M	73.7750	T0 EMS	102.3382	0.4150	43.6210	1.0377	18.2480	1.3070	1.6962	#NULL!	1.3493	7.5418	3.0811	#NULL!	0.4928	6.0	75.0000	4.1000	85.4167	5.0000	89.0000	4.0000	88.8889	2	26	3	5.00	0.00	65.00	100.00	74.00	72.00	50.00	62.50	100.00	60.00	3.00
EMS-L000006	2.00	26	F	65.1114	T0 EMS	86.2996	0.3772	38.0052	0.6075	14.3600	0.6665	1.0975	#NULL!	2.0579	16.8302	3.9093	#NULL!	0.3183	5.0	89.0000	3.5000	77.7778	3.7000	118.0000	3.5000	77.7778	4	30	1	5.00	0.00	100.00	100.00	84.00	72.00	65.00	100.00	100.00	84.00	4.00
EMS-L000007	2.00	52	F	58.7080	T0 EMS	71.4295	0.2140	23.8175	0.5946	14.3583	0.6667	1.4350	#NULL!	1.5323	9.3275	3.2596	#NULL!	0.6778	4.4	102.0000	3.5000	77.7778	3.7000	116.0000	3.4000	77.2727	4	10	1	13.00	0.00	100.00	75.00	100.00	47.00	25.00	100.00	100.00	64.00	1.00
EMS-L000008	2.00	57	F	90.8164	T0 EMS	88.7738	0.2334	28.1416	0.4886	13.4431	0.5454	1.6638	#NULL!	1.4618	8.4946	2.8555	#NULL!	0.2906	6.0	67.0000	4.3000	95.5556	5.0000	86.0000	5.0000	113.6364	6	64	3	15.00	0.00	55.00	0.00	41.00	57.00	40.00	75.00	33.33	52.00	3.00
EMS-L000009	2.00	61	M	78.1272	T0 EMS	67.3276	0.2364	27.0682	0.4725	12.5796	0.5090	1.9837	#NULL!	1.4298	9.9889	3.7146	#NULL!	0.6077	5.3	92.0000	4.3000	87.7551	6.0000	70.0000	4.4000	95.6522	3	32	2	0.00	0.00	70.00	100.00	51.00	72.00	75.00	100.00	100.00	88.00	3.00
EMS-L000010	2.00	52	F	81.7226	T0 EMS	76.2616	0.2327	25.6370	0.4945	12.1588	0.5259	1.8663	#NULL!	1.4409	9.5886	3.4705	#NULL!	0.4365	5.4	80.0000	4.3000	95.5556	6.5000	52.0000	6.3000	143.1818	6	40	2	6.00	0.00	65.00	100.00	52.00	52.00	50.00	75.00	100.00	68.00	2.00
EMS-L000011	2.00	51	M	98.0538	T0 EMS	71.4204	0.3042	33.2548	0.8547	13.2817	0.9766	2.5725	#NULL!	1.6360	12.4930	3.7308	#NULL!	0.6329	6.5	65.0000	6.4000	133.3333	5.9000	69.0000	5.5000	122.2222	5	50	1	4.00	0.00	75.00	25.00	41.00	62.00	55.00	100.00	100.00	88.00	3.00
EMS-L000012	2.00	72	F	64.3977	T0 EMS	96.4439	0.2194	24.3872	0.0098	12.0489	0.0000	2.3737	#NULL!	1.3427	7.6374	2.6525	#NULL!	0.5225	5.6	88.0000	3.9000	78.0000	5.5000	80.0000	4.0000	86.9565	6	51	2	5.00	0.00	65.00	25.00	41.00	62.00	55.00	100.00	100.00	80.00	3.00
EMS-L000013	2.00	34	F	62.8436	T0 EMS	91.1015	0.2742	37.2261	0.6013	14.1896	0.6753	1.9825	#NULL!	1.3794	6.2507	2.7327	#NULL!	0.3140	5.5	78.0000	4.0000	88.8889	4.0000	111.0000	3.0000	66.6667	5	20	1	1.00	0.00	95.00	100.00	100.00	100.00	90.00	100.00	100.00	88.00	3.00
EMS-L000014	2.00	33	F	79.9169	T0 EMS	99.1699	0.3158	41.0757	0.3646	11.6335	0.3795	1.9112	#NULL!	1.7851	14.4945	4.1057	#NULL!	0.7574	5.8	71.0000	5.5000	122.2222	4.9000	91.0000	3.7000	82.2222	6	36	2	6.00	0.00	75.00	50.00	41.00	52.00	35.00	62.50	66.67	72.00	4.00
EMS-L000015	2.00	53	F	56.7567	T0 EMS	118.1663	0.2711	39.1400	0.6716	14.8010	0.8045	1.4850	#NULL!	1.7587	11.7663	2.8203	#NULL!	0.6539	5.3	82.0000	4.4000	97.7778	5.4000	77.0000	5.1000	115.9091	6	40	#NULL!	6.00	0.00	80.00	50.00	41.00	40.00	40.00	75.00	100.00	76.00	3.00
EMS-L000016	2.00	65	F	67.3858	T0 EMS	102.4135	0.2644	28.7352	0.6179	12.5457	0.6765	2.0225	#NULL!	1.3715	7.5151	3.0646	#NULL!	0.5656	5.4	88.0000	3.5000	72.9167	4.6000	98.0000	4.1000	91.1111	3	30	1	1.00	0.00	95.00	100.00	52.00	42.00	70.00	100.00	100.00	76.00	3.00
EMS-L000017	2.00	86	F	69.5081	T0 EMS	86.7912	0.1225	16.9021	0.3783	12.5833	0.4073	2.3800	#NULL!	1.7001	8.7342	1.8046	#NULL!	0.2296	0.0	#NULL!	#NULL!	#NULL!	5.6000	78.0000	5.5000	119.5652	5	78	4	6.00	1.00	30.00	25.00	22.00	40.00	40.00	37.50	100.00	60.00	3.00
EMS-L000018	2.00	56	M	72.6273	T0 EMS	80.0183	0.2811	34.9080	0.7074	15.7029	0.8016	1.0987	#NULL!	1.8674	15.0039	3.8827	#NULL!	0.5651	6.3	69.0000	4.6000	95.8333	5.6000	76.0000	5.0000	111.1111	5	44	3	2.00	0.00	90.00	50.00	41.00	37.00	60.00	50.00	100.00	68.00	2.00
EMS-L000019	2.00	53	F	135.0244	T0 EMS	25.7337	0.1021	11.7168	0.0886	10.0903	0.0887	2.5950	#NULL!	1.1966	3.9655	2.3397	#NULL!	0.3413	6.8	49.0000	5.3000	117.7778	6.0000	64.0000	5.6000	127.2727	10	74	4	11.00	1.00	25.00	0.00	10.00	45.00	30.00	37.50	100.00	56.00	4.00
EMS-L000020	2.00	42	M	86.0931	T0 EMS	89.4219	0.4616	46.7439	0.8887	17.1523	1.0881	3.0863	1.7984	1.3646	5.6390	1.7877	240.2487	0.2399	6.8	49.0000	5.3000	117.7778	6.0000	64.0000	5.6000	127.2727	5	50	3	10.00	0.00	45.00	75.00	51.00	62.00	60.00	62.50	33.33	60.00	3.00
EMS-L000021	2.00	41	F	64.5666	T0 EMS	81.3277	0.2649	31.0667	0.5826	12.7962	0.6329	1.7250	#NULL!	1.7018	12.0569	3.7389	#NULL!	0.6137	5.6	76.0000	4.5000	100.0000	5.0000	86.0000	4.3000	97.7273	4	40	1	7.00	0.00	75.00	100.00	51.00	67.00	55.00	75.00	100.00	68.00	4.00
EMS-L000022	2.00	51	F	64.2672	T0 EMS	94.0267	0.3112	32.0280	0.6580	17.7953	0.7481	1.2537	#NULL!	1.9906	17.4342	4.4004	#NULL!	0.7810	4.1	109.0000	2.7000	60.0000	4.9000	89.0000	4.3000	97.7273	7	52	2	17.00	0.00	50.00	75.00	51.00	57.00	25.00	50.00	33.33	40.00	3.00
EMS-L000023	2.00	58	M	104.6382	T0 EMS	69.7100	0.3124	29.2928	0.6759	15.0941	0.7885	2.3837	#NULL!	1.6114	12.5921	3.1489	#NULL!	0.3084	6.3	69.0000	5.5000	114.5833	5.9000	69.0000	5.6000	124.4444	2	50	5	5.00	0.00	30.00	0.00	52.00	52.00	40.00	62.50	100.00	60.00	4.00
EMS-L000024	2.00	43	F	60.6513	T0 EMS	88.3327	0.2341	32.8548	0.6709	14.0314	0.7573	1.7263	#NULL!	1.4035	8.3174	2.7928	#NULL!	0.6201	3.2	129.0000	3.0000	66.6667	4.5000	98.0000	3.2000	72.7273	4	44	3	3.00	0.00	70.00	0.00	51.00	52.00	50.00	75.00	0.00	72.00	3.00
EMS-L000025	2.00	52	F	57.5791	T0 EMS	106.5729	0.2761	35.5505	0.5827	13.5000	0.6345	1.7900	#NULL!	1.8374	14.1470	3.7308	#NULL!	0.7150	0.0	#NULL!	#NULL!	#NULL!	4.1000	107.0000	4.1000	93.1818	3	34	1	13.00	0.00	90.00	100.00	62.00	62.00	40.00	62.50	33.33	60.00	2.00
EMS-L000026	2.00	65	F	92.1248	T0 EMS	65.3463	0.1373	18.3126	0.3883	12.7656	0.4031	3.2325	#NULL!	1.4039	4.9024	2.0891	#NULL!	0.3664	6.6	63.0000	5.8000	120.8333	5.8000	71.0000	5.4000	120.0000	7	75	3	7.00	1.00	35.00	0.00	32.00	#NULL!	30.00	50.00	0.00	60.00	4.00
EMS-L000027	2.00	53	M	89.9946	T0 EMS	69.4331	0.2558	31.3261	0.5558	14.7149	0.5839	1.6788	#NULL!	1.6921	13.5997	3.2658	#NULL!	0.1820	5.1	87.0000	4.1000	91.1111	5.0000	86.0000	4.5000	102.2727	3	34	1	5.00	0.00	90.00	100.00	51.00	77.00	65.00	75.00	100.00	76.00	3.00
EMS-L000028	2.00	64	F	78.5078	T0 EMS	101.3279	0.2339	29.0929	0.3556	12.1988	0.3622	2.7462	#NULL!	1.4851	8.3867	2.9977	#NULL!	0.5845	6.0	75.0000	5.1000	106.2500	5.8000	71.0000	4.0000	88.8889	5	32	2	3.00	0.00	85.00	100.00	72.00	77.00	60.00	100.00	100.00	84.00	1.00
EMS-L000030	2.00	54	F	108.3040	T0 EMS	81.1885	0.2927	26.4387	0.5759	13.1259	0.6155	1.6500	#NULL!	1.5491	10.4447	3.2442	#NULL!	0.6676	5.3	82.0000	5.0000	111.1111	5.5000	75.0000	5.3000	120.4545	1	24	1	2.00	0.00	100.00	100.00	62.00	72.00	55.00	100.00	100.00	80.00	3.00
EMS-L000031	2.00	47	F	64.6848	T0 EMS	96.4142	0.2764	34.4351	0.2750	11.6582	0.2791	1.7838	#NULL!	1.6046	11.9957	3.3584	#NULL!	0.5990	4.4	102.0000	4.1000	91.1111	3.7000	116.0000	2.0000	45.4545	8	68	5	12.00	1.00	35.00	25.00	22.00	30.00	10.00	25.00	0.00	32.00	3.00
EMS-L000032	2.00	50	F	57.9670	T0 EMS	102.5166	0.2908	35.1033	0.7930	17.0467	0.9035	1.3475	#NULL!	1.7880	14.2437	3.6016	#NULL!	0.2286	3.9	113.0000	3.0000	66.6667	4.0000	109.0000	2.5000	56.8182	6	44	2	1.00	0.00	95.00	100.00	51.00	87.00	60.00	100.00	100.00	88.00	4.00
EMS-L000033	2.00	34	F	58.1990	T0 EMS	92.9338	0.3500	37.8247	0.5855	14.3017	0.6435	1.4963	#NULL!	1.7971	15.0721	4.5522	#NULL!	0.7287	3.5	122.0000	2.5000	55.5556	4.1000	109.0000	2.7000	60.0000	6	34	1	4.00	0.00	80.00	100.00	41.00	67.00	55.00	75.00	100.00	84.00	3.00
EMS-L000034	2.00	34	F	74.1705	T0 EMS	91.0689	0.3215	37.2380	0.3878	13.1233	0.4115	1.9475	#NULL!	1.8540	15.0675	3.6788	#NULL!	0.8202	5.0	89.0000	3.9000	86.6667	5.8000	71.0000	5.4000	120.0000	4	44	1	6.00	0.00	75.00	100.00	51.00	77.00	45.00	100.00	100.00	72.00	2.00
EMS-L000035	2.00	52	M	83.9344	T0 EMS	88.3459	0.2941	40.3651	0.3378	11.4769	0.3431	1.6037	#NULL!	1.4726	10.2767	3.1576	#NULL!	0.5232	5.9	77.0000	4.5000	93.7500	5.0000	89.0000	4.8000	106.6667	1	30	1	2.00	0.00	75.00	100.00	62.00	77.00	75.00	100.00	100.00	92.00	1.00
EMS-L000036	2.00	77	M	110.3586	T0 EMS	70.7252	0.1746	21.3830	0.0009	10.7980	0.2019	2.1700	#NULL!	1.4328	5.2099	2.3770	#NULL!	0.4142	5.9	82.0000	4.5000	90.0000	5.4000	92.0000	4.0000	80.0000	0	64	2	12.00	1.00	22.22	0.00	25.00	30.00	33.33	62.50	#NULL!	50.00	2.00
EMS-L000037	2.00	41	M	97.8202	T0 EMS	78.6348	0.3578	41.4973	0.6390	13.5935	0.6892	1.5187	#NULL!	1.7686	14.1277	4.2166	#NULL!	0.8347	5.5	80.0000	4.9000	106.5217	4.0000	109.0000	4.0000	90.9091	4	32	2	0.00	0.00	85.00	100.00	62.00	62.00	65.00	100.00	100.00	88.00	3.00
EMS-L000038	2.00	44	F	79.8114	T0 EMS	88.3124	0.2755	32.3292	0.2998	11.0768	0.3049	2.2875	#NULL!	1.7068	11.5942	3.1460	#NULL!	0.5873	5.5	78.0000	5.4000	120.0000	4.5000	98.0000	4.0000	90.9091	4	48	2	3.00	0.00	85.00	0.00	41.00	82.00	65.00	62.50	100.00	100.00	3.00
EMS-L000039	2.00	70	F	82.9548	T0 EMS	101.8624	0.2028	26.6581	0.6048	13.0389	0.6471	1.4500	#NULL!	1.6189	10.0651	3.2228	#NULL!	0.5364	6.5	70.0000	3.5000	70.0000	6.1000	67.0000	4.9000	106.5217	4	53	3	2.00	0.00	35.00	0.00	52.00	57.00	65.00	75.00	100.00	72.00	2.00
EMS-L000040	2.00	58	F	69.9617	T0 EMS	74.4162	0.1938	23.2663	0.5181	12.9985	0.5563	2.0838	#NULL!	1.5976	11.4219	3.3421	#NULL!	0.5194	4.9	91.0000	2.7000	60.0000	5.3000	80.0000	5.0000	113.6364	3	40	2	9.00	0.00	65.00	75.00	41.00	45.00	35.00	37.50	33.33	56.00	3.00
EMS-L000041	2.00	63	F	85.1202	T0 EMS	92.2599	0.2203	26.7554	0.5235	12.4428	0.5482	2.2775	#NULL!	1.6139	11.3565	3.2198	#NULL!	0.4779	5.9	77.0000	5.5000	114.5833	3.7000	118.0000	3.5000	77.7778	7	52	2	9.00	1.00	65.00	0.00	22.00	40.00	40.00	37.50	100.00	64.00	3.00
EMS-L000042	2.00	51	F	75.8021	T0 EMS	79.3968	0.2319	27.0703	0.4368	11.7221	0.4574	1.6675	#NULL!	1.6012	10.8134	3.7884	#NULL!	0.0263	4.9	91.0000	3.7000	82.2222	4.5000	98.0000	3.0000	68.1818	9	44	2	1.00	0.00	45.00	0.00	0.00	67.00	45.00	87.50	100.00	96.00	4.00
EMS-L000043	2.00	69	F	71.9312	T0 EMS	86.7418	0.3220	34.4676	0.4666	12.0297	0.4842	1.9062	#NULL!	1.6771	11.6797	3.5240	#NULL!	0.6843	5.0	89.0000	3.9000	86.6667	4.0000	111.0000	3.0000	66.6667	5	28	1	6.00	0.00	90.00	100.00	51.00	77.00	60.00	87.50	100.00	76.00	3.00
EMS-L000044	2.00	69	F	73.1027	T0 EMS	99.1588	0.1807	24.5407	0.4073	12.3760	0.4349	1.4638	#NULL!	1.4667	8.4822	3.5167	#NULL!	0.5032	5.6	88.0000	4.1000	82.0000	5.9000	72.0000	5.1000	110.8696	1	28	2	10.00	0.00	60.00	0.00	74.00	40.00	46.67	62.50	0.00	45.00	3.00
EMS-L000045	2.00	70	F	101.8892	T0 EMS	54.3123	0.1129	14.3625	0.2614	10.8667	0.2646	3.7137	#NULL!	1.7386	8.4361	1.9852	#NULL!	0.2942	6.0	75.0000	4.5000	93.7500	5.9000	69.0000	4.5000	100.0000	3	51	4	7.00	0.00	25.00	0.00	62.00	30.00	55.00	75.00	0.00	64.00	3.00
EMS-L000046	2.00	54	F	89.6466	T0 EMS	50.9676	0.1225	16.7069	0.3968	11.9580	0.4108	2.2000	#NULL!	1.3607	6.5683	3.1175	#NULL!	0.4097	6.1	64.0000	4.0000	88.8889	5.5000	75.0000	5.5000	125.0000	0	#NULL!	#NULL!	15.00	1.00	#NULL!	#NULL!	#NULL!	#NULL!	#NULL!	#NULL!	#NULL!	#NULL!	#NULL!
EMS-L000047	2.00	67	F	59.5704	T0 EMS	121.8256	0.2649	33.3211	0.2261	11.4634	0.2278	1.1938	#NULL!	1.6414	11.5888	3.4323	#NULL!	0.4596	5.0	96.0000	3.7000	77.0833	5.0000	89.0000	4.9000	108.8889	7	59	1	3.00	0.00	40.00	0.00	42.00	56.25	53.33	43.75	100.00	80.00	2.00
EMS-L000048	2.00	75	F	76.6138	T0 EMS	77.0438	0.1533	18.7629	0.4163	13.5881	0.4345	2.0863	#NULL!	1.5733	7.3984	2.4854	#NULL!	0.4075	5.6	76.0000	5.0000	111.1111	5.9000	69.0000	5.8000	128.8889	0	40	3	8.00	0.00	38.89	33.33	51.00	60.00	60.00	100.00	#NULL!	75.00	4.00
EMS-L000049	2.00	52	F	60.2858	T0 EMS	0.0000	0.0000	24.0667	0.0000	15.0447	0.7043	0.0000	-1.0000	0.0000	0.0000	0.0000	0.0000	0.0000	4.0	111.0000	3.4000	75.5556	1.5000	166.0000	1.3000	29.5455	6	34	1	0.00	0.00	90.00	100.00	51.00	77.00	45.00	87.50	100.00	88.00	3.00
EMS-L000050	2.00	49	F	67.6276	T0 EMS	80.5851	0.1858	28.1545	0.3283	12.6685	0.3378	2.3463	0.9369	1.4267	9.0150	3.1146	208.5667	0.4648	6.6	53.0000	3.7000	82.2222	5.0000	86.0000	4.5000	102.2727	6	22	1	5.00	0.00	85.00	75.00	41.00	45.00	25.00	100.00	100.00	80.00	3.00
EMS-L000051	2.00	72	F	50.1246	T0 EMS	95.7389	0.1767	24.1214	0.4504	15.0323	0.4984	1.1925	0.8158	1.6770	12.6954	2.9236	145.0304	0.4863	7.4	52.0000	1.7000	34.0000	5.0000	91.0000	4.9000	106.5217	4	20	3	5.00	0.00	100.00	100.00	61.00	35.00	80.00	100.00	100.00	60.00	4.00
EMS-L000052	2.00	66	F	85.0405	T0 EMS	63.4962	0.1295	17.6108	0.2701	11.9470	0.2741	2.5525	1.1291	1.3646	6.0857	2.8698	242.1532	0.4027	6.5	65.0000	5.5000	114.5833	6.3000	60.0000	5.5000	122.2222	7	42	2	6.00	1.00	50.00	100.00	51.00	30.00	35.00	62.50	100.00	60.00	5.00
EMS-L000053	2.00	75	F	66.6349	T0 EMS	94.1824	0.2476	22.7850	0.7158	15.8239	0.8076	1.8125	1.0327	1.5974	10.8528	3.6168	238.4372	0.4912	6.0	80.0000	2.7000	54.0000	5.1000	89.0000	5.1000	110.8696	4	14	2	3.00	0.00	80.00	100.00	51.00	57.00	65.00	100.00	100.00	80.00	3.00
EMS-L000054	2.00	73	F	75.2309	T0 EMS	81.2602	0.0851	20.4340	0.2951	15.7867	0.3098	1.8262	1.0857	1.4854	8.8765	3.2380	241.3314	0.4452	6.4	72.0000	5.4000	108.0000	5.4000	83.0000	5.0000	108.6957	3	7	#NULL!	2.00	0.00	75.00	100.00	51.00	87.00	70.00	100.00	100.00	92.00	3.00
EMS-L000055	2.00	52	F	79.6306	T0 EMS	91.2902	0.2225	30.2249	0.5651	12.3683	0.6001	2.0300	1.1077	1.4232	9.3465	3.5060	278.2530	0.5294	4.0	111.0000	3.2000	71.1111	4.8000	91.0000	4.6000	104.5455	4	12	3	4.00	0.00	60.00	100.00	62.00	72.00	75.00	100.00	100.00	88.00	3.00
EMS-L000056	2.00	53	F	60.3753	T0 EMS	83.2492	0.2796	27.7535	0.6500	14.1486	0.7301	1.7363	1.2078	2.0522	18.1539	3.8565	231.4413	0.2509	3.0	133.0000	1.8000	40.0000	2.2000	150.0000	2.2000	50.0000	2	27	1	13.00	0.00	65.00	100.00	62.00	47.00	30.00	50.00	66.67	32.00	3.00
EMS-L000057	2.00	42	F	82.7173	T0 EMS	86.0215	0.2631	32.5746	0.7325	14.0356	0.8243	1.6675	1.4553	1.8021	14.2331	3.3324	274.4308	0.5305	6.3	60.0000	4.6000	102.2222	4.4000	100.0000	4.3000	97.7273	4	10	1	6.00	0.00	90.00	50.00	62.00	52.00	30.00	87.50	66.67	72.00	4.00
EMS-L000058	2.00	58	F	82.6217	T0 EMS	84.9203	0.2147	26.5887	0.7252	14.8078	0.8028	1.5362	1.1760	1.4559	9.3671	3.4496	284.1484	0.5418	5.5	78.0000	4.1000	91.1111	5.5000	75.0000	4.1000	93.1818	5	40	3	9.00	1.00	55.00	100.00	51.00	47.00	25.00	87.50	100.00	68.00	2.00
EMS-L000059	2.00	56	M	96.2195	T0 EMS	79.2457	0.2685	34.7783	0.3388	11.7117	0.3497	2.1100	1.3283	1.4102	9.7851	3.3388	320.6764	0.6479	5.5	85.0000	3.7000	77.0833	5.6000	76.0000	5.5000	122.2222	4	26	4	6.00	0.00	65.00	75.00	41.00	37.00	40.00	62.50	33.33	86.00	4.00
EMS-L000060	2.00	71	M	58.4323	T0 EMS	65.8378	0.1816	22.7284	0.5645	12.2332	0.5989	2.1825	0.9136	1.6019	5.1709	2.2626	131.5872	0.4267	5.8	84.0000	4.5000	90.0000	5.3000	94.0000	5.0000	100.0000	6	47	1	8.00	1.00	45.00	0.00	22.00	40.00	35.00	25.00	100.00	48.00	5.00
EMS-L000061	2.00	28	F	60.0241	T0 EMS	99.3953	0.3376	43.0810	0.5144	12.1750	0.5327	2.2800	#NULL!	#NULL!	#NULL!	#NULL!	#NULL!	#NULL!	5.1	87.0000	1.1000	24.4444	5.0000	89.0000	3.5000	77.7778	8	32	4	17.00	0.00	45.00	25.00	31.00	35.00	30.00	25.00	0.00	40.00	3.00
EMS-L000062	2.00	48	F	81.4883	T0 EMS	84.8473	0.2620	30.0902	0.5469	13.8726	0.5797	1.4450	1.4337	1.8044	13.5675	4.0004	324.1388	0.5227	5.8	71.0000	4.3000	95.5556	4.5000	98.0000	2.5000	56.8182	6	22	2	6.00	0.00	75.00	100.00	42.00	67.00	35.00	100.00	100.00	84.00	4.00
EMS-L000063	2.00	73	M	88.5672	T0 EMS	91.6782	0.2625	30.5003	0.9596	14.1599	1.0571	1.8225	1.3053	1.5071	9.2810	2.5481	225.0484	0.3425	6.3	74.0000	4.3000	86.0000	5.3000	94.0000	3.4000	68.0000	4	32	1	2.00	0.00	85.00	50.00	52.00	47.00	75.00	100.00	100.00	88.00	3.00
EMS-L000064	2.00	40	M	119.2937	T0 EMS	57.6541	0.3090	30.9021	0.5023	12.2127	0.5172	2.2238	1.9110	1.6396	11.9492	4.0764	484.4952	0.5624	5.8	74.0000	3.5000	76.0870	5.6000	73.0000	4.3000	97.7273	2	10	1	1.00	0.00	90.00	100.00	62.00	57.00	60.00	100.00	100.00	88.00	3.00
EMS-L000065	2.00	78	F	99.2457	T0 EMS	74.6088	0.1233	17.1675	0.4754	11.9134	0.5089	1.8000	1.5645	1.6142	7.1323	2.4872	245.8035	0.4072	0.0	#NULL!	#NULL!	#NULL!	5.9000	72.0000	5.5000	119.5652	6	42	3	1.00	0.00	40.00	0.00	32.00	65.00	40.00	62.50	100.00	64.00	4.00
EMS-L000066	2.00	65	F	72.5488	T0 EMS	72.8227	0.1815	20.6744	0.5093	15.6897	0.5460	1.5462	1.0235	1.4452	8.9518	3.8609	278.8400	0.6025	5.6	83.0000	5.3000	110.4167	5.0000	89.0000	4.8000	106.6667	2	16	2	8.00	1.00	85.00	100.00	51.00	82.00	70.00	62.50	66.67	68.00	2.00
EMS-L000067	2.00	25	F	56.1082	T0 EMS	105.5286	0.4840	47.8521	0.8003	15.2947	0.9624	1.3125	0.8821	1.6133	14.5707	4.5281	252.4665	0.2849	4.4	102.0000	3.9000	86.6667	3.5000	122.0000	2.9000	64.4444	#NULL!	#NULL!	#NULL!	#NULL!	#NULL!	#NULL!	#NULL!	#NULL!	#NULL!	#NULL!	#NULL!	#NULL!	#NULL!	#NULL!
EMS-L000068	2.00	71	M	76.8122	T0 EMS	90.5906	0.5142	54.2639	0.6817	14.7373	0.7579	1.6700	1.4069	1.8767	17.4632	4.5103	344.7903	0.5261	4.5	106.0000	4.3000	89.5833	3.7000	116.0000	3.2000	72.7273	6	14	3	10.00	0.00	75.00	50.00	51.00	52.00	40.00	62.50	33.33	64.00	3.00
EMS-L000069	2.00	72	F	87.3049	T0 EMS	77.7088	0.1714	19.8628	0.3365	10.8298	0.3435	2.3812	1.2515	1.4676	7.8606	2.1904	190.4610	0.3455	5.4	92.0000	3.5000	70.0000	5.5000	80.0000	4.9000	106.5217	4	27	1	2.00	0.00	65.00	0.00	51.00	55.00	50.00	50.00	100.00	64.00	4.00
EMS-L000070	2.00	52	F	73.7933	T0 EMS	77.5008	0.2015	26.0640	0.4833	12.6677	0.5137	2.2938	1.1446	1.5914	11.6707	3.2503	238.3822	0.2269	5.5	78.0000	5.1000	113.3333	3.5000	120.0000	2.9000	65.9091	4	30	2	9.00	0.00	35.00	0.00	41.00	52.00	40.00	50.00	100.00	80.00	3.00
EMS-L000071	2.00	46	F	86.1683	T0 EMS	77.1077	0.2806	27.8948	0.4827	13.2098	0.5064	1.3513	1.2618	1.5004	10.3955	3.6321	311.4758	0.1994	5.5	78.0000	4.5000	100.0000	5.4000	77.0000	5.1000	115.9091	7	26	4	5.00	0.00	45.00	0.00	22.00	45.00	45.00	50.00	66.67	68.00	3.00
EMS-L000072	2.00	62	M	105.0201	T0 EMS	75.5407	0.2624	30.1082	0.8321	15.5372	0.9444	1.9462	1.5944	1.5563	10.9928	3.3356	348.4818	0.4576	5.5	88.0000	5.4000	110.2041	6.0000	70.0000	5.9000	128.2609	5	36	3	8.00	1.00	75.00	25.00	41.00	35.00	30.00	37.50	0.00	44.00	3.00
EMS-L000073	2.00	51	F	49.0551	T0 EMS	95.2164	0.3365	37.9706	0.6187	14.2066	0.6504	1.2763	0.8174	1.7132	12.0183	3.6592	178.0329	0.7016	3.2	129.0000	1.5000	33.3333	2.5000	144.0000	1.1000	24.4444	6	16	1	17.00	0.00	100.00	50.00	51.00	42.00	30.00	37.50	0.00	40.00	4.00
EMS-L000074	2.00	51	M	92.9484	T0 EMS	96.6188	0.4279	44.9822	0.5994	12.9023	0.6442	1.3937	1.7043	1.8824	17.0738	4.4808	413.6787	0.6487	6.5	65.0000	6.1000	127.0833	5.5000	78.0000	4.5000	100.0000	2	10	2	3.00	0.00	90.00	75.00	74.00	77.00	60.00	100.00	100.00	84.00	3.00
EMS-L000075	2.00	72	F	60.2826	T0 EMS	100.3258	0.1718	25.5224	0.4860	12.4311	0.5027	1.4275	0.8871	1.5106	8.9038	3.1260	187.1899	0.4827	5.8	84.0000	4.3000	86.0000	5.5000	80.0000	2.5000	54.3478	7	20	#NULL!	3.00	0.00	75.00	50.00	32.00	67.00	55.00	100.00	100.00	80.00	4.00
EMS-L000076	2.00	79	M	97.4641	T0 EMS	58.4032	0.0998	17.1998	0.4577	11.6072	0.4819	3.4050	1.5524	1.6286	6.5715	1.5412	149.8079	0.2646	6.6	68.0000	4.5000	90.0000	5.0000	100.0000	4.9000	98.0000	2	26	3	2.00	0.00	25.00	0.00	41.00	52.00	30.00	87.50	0.00	44.00	1.00
EMS-L000077	2.00	60	F	66.7250	T0 EMS	76.5580	0.1302	23.2698	0.4721	12.4289	0.5071	1.8225	0.9910	1.5260	9.6716	3.6092	239.0128	0.1932	5.5	85.0000	4.5000	93.7500	6.1000	64.0000	6.1000	135.5556	7	8	1	6.00	0.00	75.00	#NULL!	52.00	72.00	70.00	100.00	#NULL!	72.00	3.00
EMS-L000078	2.00	70	M	104.6410	T0 EMS	28.3073	0.0384	9.8857	0.0097	11.3913	0.0000	2.8412	1.3038	1.2223	0.2585	0.9138	99.3998	0.1516	4.0	120.0000	2.0000	40.0000	3.4000	132.0000	3.2000	64.0000	5	13	2	8.00	0.00	38.89	75.00	41.00	70.00	60.00	100.00	100.00	96.00	4.00
EMS-L000079	2.00	76	F	58.9371	T0 EMS	98.9526	0.1898	23.2574	0.3740	11.3878	0.3858	1.5862	0.8587	1.4959	9.0060	4.4692	261.6203	0.6165	5.5	90.0000	5.0000	100.0000	5.0000	91.0000	3.5000	76.0870	3	11	2	2.00	0.00	95.00	100.00	51.00	67.00	75.00	100.00	100.00	80.00	4.00
EMS-L000080	2.00	28	F	61.9407	T0 EMS	89.1219	0.3005	38.6371	0.5809	12.9279	0.6349	1.9088	1.0744	1.7822	13.1995	4.2585	261.7887	1.0111	0.0	#NULL!	#NULL!	#NULL!	4.3000	104.0000	3.0000	66.6667	3	13	1	9.00	0.00	90.00	100.00	62.00	57.00	35.00	62.50	33.33	64.00	3.00
EMS-L000081	2.00	52	F	53.9049	T0 EMS	87.4165	0.2087	28.5743	0.4080	11.3986	0.4176	2.0687	0.7717	1.4718	11.2234	3.3356	178.3422	0.4811	4.0	111.0000	2.7000	60.0000	4.0000	109.0000	3.9000	88.6364	4	32	4	10.00	0.00	70.00	25.00	41.00	25.00	20.00	50.00	100.00	68.00	2.00
EMS-L000082	2.00	52	F	65.8478	T0 EMS	88.8426	0.2834	29.9016	0.4597	11.9486	0.4858	1.6588	1.2137	1.8893	15.4655	4.3502	284.9681	0.3202	4.6	98.0000	4.1000	91.1111	4.1000	107.0000	3.7000	84.0909	3	16	1	5.00	0.00	95.00	100.00	72.00	87.00	65.00	87.50	100.00	88.00	3.00
EMS-L000083	2.00	46	M	96.7334	T0 EMS	76.0326	0.3320	37.8281	0.4119	11.9787	0.4462	1.6562	1.6581	1.7615	14.3780	3.9362	377.8016	0.8248	5.4	83.0000	4.5000	97.8261	4.6000	95.0000	3.5000	79.5455	4	12	1	3.00	0.00	75.00	100.00	74.00	72.00	65.00	100.00	100.00	80.00	1.00
EMS-L000084	2.00	76	M	83.1170	T0 EMS	87.2444	0.2170	27.4684	0.3752	11.1569	0.3824	1.5588	1.2521	1.5434	11.2566	3.6514	302.0759	0.5556	5.4	92.0000	4.5000	90.0000	4.9000	102.0000	4.5000	90.0000	3	14	#NULL!	0.00	0.00	85.00	100.00	51.00	67.00	80.00	100.00	100.00	92.00	4.00
EMS-L000085	2.00	56	F	77.9649	T0 EMS	115.3181	0.2726	36.7696	0.5778	13.9058	0.6216	1.6650	1.3337	1.7546	13.1835	3.7308	289.1791	0.7018	5.9	69.0000	5.5000	122.2222	6.5000	52.0000	5.5000	125.0000	6	22	2	8.00	0.00	70.00	100.00	51.00	57.00	45.00	100.00	100.00	64.00	3.00
EMS-L000086	2.00	51	F	58.2387	T0 EMS	78.3004	0.2388	26.7908	0.4862	11.9362	0.5219	1.5450	1.0479	1.8498	15.2886	3.8827	224.2853	0.5374	4.8	93.0000	4.5000	100.0000	5.3000	80.0000	4.8000	109.0909	7	34	2	6.00	0.00	70.00	25.00	22.00	40.00	50.00	87.50	100.00	64.00	4.00
PCG-L000032	3.00	67	F	68.7841	T0 PCG	100.4561	0.1899	27.3075	0.6615	14.4388	0.7476	1.5738	0.9703	1.4461	8.2042	4.1106	281.2563	0.5761	5.0	96.0000	4.9000	102.0833	5.3000	82.0000	3.5000	77.7778	0	8	1	2.00	0.00	95.00	100.00	84.00	62.00	70.00	100.00	100.00	76.00	2.00
PCG-L000013	3.00	55	F	73.3188	T0 PCG	119.6815	0.2677	38.6806	0.4844	12.6892	0.4985	1.6263	1.2231	1.7124	12.2510	4.6383	337.8190	0.7497	4.5	100.0000	3.7000	82.2222	4.3000	102.0000	3.5000	79.5455	1	6	2	5.00	0.00	95.00	100.00	84.00	72.00	30.00	87.50	33.33	60.00	3.00
PCG-L000008	3.00	53	F	89.8134	T0 PCG	95.4342	0.2667	31.5871	0.4044	12.1336	0.4406	1.5550	1.3980	1.5949	9.3488	4.9033	438.2844	0.2136	6.4	58.0000	5.5000	122.2222	5.5000	75.0000	5.3000	120.4545	1	#NULL!	1	2.00	0.00	90.00	100.00	100.00	77.00	85.00	100.00	100.00	96.00	2.00
PCG-L000010	3.00	51	F	49.2650	T0 PCG	86.3198	0.2682	29.3606	0.6659	13.3885	0.7423	1.8225	0.9363	1.9489	16.0675	5.3352	261.3570	0.8148	5.3	82.0000	4.0000	88.8889	5.0000	86.0000	4.5000	102.2727	1	#NULL!	1	3.00	0.00	100.00	100.00	84.00	97.00	70.00	100.00	100.00	72.00	3.00
PCG-L000030	3.00	55	M	92.7601	T0 PCG	129.9169	0.4212	57.5653	0.4899	11.2887	0.5168	1.5762	1.3019	1.4326	10.8667	5.1549	477.6737	0.4539	6.5	65.0000	5.6000	116.6667	5.3000	82.0000	5.1000	113.3333	1	0	2	2.00	0.00	95.00	75.00	74.00	47.00	70.00	75.00	66.67	80.00	3.00
PCG-L000028	3.00	62	F	73.7185	T0 PCG	93.9314	0.2286	27.6200	0.5173	12.4696	0.5581	1.1888	1.1670	1.6222	10.8115	4.1065	301.2459	0.0306	6.0	75.0000	5.6000	116.6667	5.5000	78.0000	5.3000	117.7778	1	6	2	3.00	0.00	95.00	100.00	74.00	82.00	75.00	100.00	100.00	88.00	2.00
PCG-L000025	3.00	18	M	89.5915	T0 PCG	79.7828	0.4309	44.7027	0.8693	16.2461	1.0449	1.5125	1.6050	1.8388	13.3995	5.0975	453.7249	0.8243	5.6	83.0000	4.5000	93.7500	5.5000	75.0000	4.5000	102.2727	0	0	1	4.00	0.00	100.00	100.00	100.00	82.00	55.00	100.00	100.00	80.00	3.00
PCG-L000022	3.00	54	M	95.3158	T0 PCG	84.9104	0.2783	37.8797	0.6100	12.0838	0.6534	1.9375	1.6767	1.8041	11.7980	4.2638	404.0650	0.5619	6.3	69.0000	5.9000	122.9167	5.9000	69.0000	5.0000	111.1111	0	0	1	1.00	0.00	100.00	100.00	72.00	77.00	90.00	100.00	100.00	100.00	3.00
PCG-L000026	3.00	24	M	105.4980	T0 PCG	82.6050	0.4526	49.2586	0.8120	16.6012	0.9506	1.2637	1.7902	1.7413	14.1111	4.8685	510.4043	0.8784	6.6	63.0000	5.6000	116.6667	5.4000	77.0000	3.7000	84.0909	#NULL!	#NULL!	#NULL!	#NULL!	#NULL!	#NULL!	#NULL!	#NULL!	#NULL!	#NULL!	#NULL!	#NULL!	#NULL!	#NULL!
PCG-L000015	3.00	62	F	83.4254	T0 PCG	98.1706	0.2464	28.7320	0.6309	16.2425	0.7037	0.8913	1.0794	1.3265	7.7141	4.9033	406.8611	0.9389	5.6	83.0000	5.5000	114.5833	5.6000	76.0000	4.8000	106.6667	0	0	1	1.00	0.00	100.00	100.00	100.00	97.00	85.00	100.00	100.00	92.00	3.00
PCG-L000011	3.00	54	F	89.6504	T0 PCG	78.6265	0.2124	25.8719	0.5045	12.6137	0.5428	1.5738	1.1689	1.3388	8.0482	4.7452	422.4671	0.2352	6.9	47.0000	6.5000	144.4444	6.4000	55.0000	5.6000	127.2727	1	6	1	3.00	0.00	70.00	100.00	74.00	42.00	55.00	100.00	100.00	68.00	3.00
PCG-L000018	3.00	64	M	61.6556	T0 PCG	94.4672	0.2610	36.6537	0.6627	12.6617	0.7375	1.7737	0.8016	1.3365	9.4260	4.1188	251.9132	0.4980	5.5	88.0000	4.5000	91.8367	4.8000	96.0000	4.8000	104.3478	0	2	1	2.00	0.00	100.00	100.00	100.00	82.00	80.00	100.00	100.00	92.00	3.00
PCG-L000023	3.00	62	F	62.9775	T0 PCG	104.5183	0.2850	30.7313	0.8408	16.9112	0.9491	0.8537	0.9216	1.5008	10.4903	4.7782	299.2090	0.6793	6.0	75.0000	5.6000	116.6667	3.5000	122.0000	2.0000	44.4444	0	0	1	4.00	0.00	100.00	100.00	100.00	72.00	70.00	75.00	100.00	64.00	3.00
PCG-L000007	3.00	63	M	66.4951	T0 PCG	96.4653	0.2815	37.4535	0.5389	13.4389	0.5928	1.4650	1.0674	1.6496	13.0782	5.6499	372.7985	0.7003	5.6	86.0000	3.7000	75.5102	5.5000	80.0000	3.2000	69.5652	1	0	1	5.00	0.00	92.50	100.00	84.00	82.00	70.00	87.50	100.00	72.00	3.00
PCG-L000017	3.00	52	F	62.3323	T0 PCG	82.0778	0.2635	27.6007	0.5564	14.0919	0.6063	2.0400	0.8838	1.4539	7.7465	3.9680	245.9759	0.4173	5.6	76.0000	4.3000	95.5556	5.6000	73.0000	3.9000	88.6364	1	0	1	2.00	0.00	100.00	100.00	100.00	95.00	85.00	100.00	100.00	96.00	1.00
PCG-L000009	3.00	44	M	73.7114	T0 PCG	87.0800	0.3835	44.1120	0.7746	14.1972	0.8767	1.3125	1.3260	1.8462	15.9652	6.3956	468.4176	0.8324	5.0	91.0000	5.0000	108.6957	3.9000	111.0000	3.2000	72.7273	0	0	1	1.00	0.00	100.00	100.00	84.00	62.00	65.00	100.00	100.00	72.00	3.00
PCG-L000003	3.00	58	M	79.8651	T0 PCG	90.1794	0.3494	38.0579	0.5697	11.9318	0.6291	1.6263	1.2419	1.5963	11.1787	4.7893	379.9601	0.3206	5.9	77.0000	5.6000	116.6667	4.6000	98.0000	3.5000	77.7778	0	0	1	1.00	0.00	100.00	100.00	100.00	92.00	90.00	100.00	100.00	96.00	1.00
PCG-L000033	3.00	59	F	77.5009	T0 PCG	105.9440	0.3124	32.4159	0.4662	11.5644	0.5088	1.4362	1.1822	1.5533	10.3808	4.3219	335.4166	0.5713	5.6	76.0000	3.7000	82.2222	4.1000	107.0000	3.2000	72.7273	0	2	1	0.00	0.00	90.00	100.00	100.00	82.00	90.00	100.00	100.00	88.00	3.00
PCG-L000005	3.00	53	M	98.3187	T0 PCG	74.1584	0.2891	33.4710	0.5514	12.1657	0.5849	2.8450	1.4567	1.5153	11.2302	4.2770	419.2679	0.4495	5.1	94.0000	4.6000	95.8333	5.5000	78.0000	5.5000	122.2222	1	14	1	2.00	0.00	95.00	100.00	84.00	87.00	70.00	100.00	100.00	92.00	2.00
PCG-L000024	3.00	76	F	65.2554	T0 PCG	94.1212	0.1841	22.3035	0.3022	10.6020	0.3127	2.2513	0.9001	1.4162	8.0657	3.9604	256.6708	0.5107	6.1	78.0000	3.5000	70.0000	5.5000	80.0000	3.0000	65.2174	0	0	2	3.00	0.00	90.00	100.00	100.00	67.00	65.00	100.00	100.00	80.00	3.00
PCG-L000031	3.00	54	F	72.3171	T0 PCG	98.1924	0.2534	32.1777	0.7674	14.5438	0.8778	1.1363	1.0145	1.4425	9.4049	4.4818	321.3997	0.2606	4.9	98.0000	4.5000	93.7500	5.3000	82.0000	5.0000	111.1111	2	14	2	7.00	0.00	95.00	100.00	62.00	92.00	55.00	75.00	100.00	76.00	4.00
PCG-L000019	3.00	50	M	101.0178	T0 PCG	86.7638	0.2880	40.7066	0.6548	13.4887	0.7264	1.3375	1.6586	1.6813	14.2963	5.1549	518.5546	0.7582	6.5	65.0000	4.3000	89.5833	5.8000	71.0000	4.5000	100.0000	2	12	1	8.00	0.00	100.00	100.00	72.00	72.00	80.00	100.00	100.00	76.00	3.00
PCG-L000002	3.00	55	M	93.9320	T0 PCG	88.4547	0.3415	38.7824	0.5538	12.4447	0.6070	#NULL!	1.3849	1.5158	10.2349	4.8859	455.1748	0.2738	6.3	69.0000	5.4000	112.5000	4.6000	98.0000	4.3000	95.5556	2	0	1	0.00	0.00	100.00	100.00	62.00	87.00	90.00	100.00	100.00	92.00	3.00
PCG-L000014	3.00	60	F	76.6078	T0 PCG	68.9677	0.1820	20.9789	0.3104	11.1404	0.3152	1.7825	0.9528	1.2777	6.0090	4.0262	306.1736	0.5660	7.0	54.0000	6.0000	125.0000	4.8000	93.0000	4.8000	106.6667	#NULL!	#NULL!	#NULL!	#NULL!	#NULL!	#NULL!	#NULL!	#NULL!	#NULL!	#NULL!	#NULL!	#NULL!	#NULL!	#NULL!
PCG-L000021	3.00	56	F	53.8353	T0 PCG	90.2795	0.2603	28.7943	0.4016	11.0280	0.4170	1.7725	0.7310	1.3961	7.1426	4.1065	219.2727	0.5021	5.0	89.0000	3.0000	66.6667	3.4000	123.0000	3.4000	77.2727	1	6	1	0.00	0.00	95.00	100.00	74.00	92.00	80.00	100.00	100.00	92.00	4.00
PCG-L000012	3.00	56	F	63.4299	T0 PCG	92.4476	0.2825	29.5576	0.5109	13.1969	0.5514	1.1425	1.0237	1.6589	11.3621	4.5461	286.0897	0.6126	5.8	71.0000	3.2000	71.1111	4.3000	102.0000	4.1000	93.1818	0	2	1	3.00	0.00	95.00	100.00	74.00	77.00	40.00	75.00	100.00	84.00	3.00
PCG-L000006	3.00	34	F	63.0702	T0 PCG	84.0229	0.3587	34.3976	0.5689	12.7914	0.5919	1.3225	1.1675	1.9038	14.5221	4.6175	288.7327	0.3938	4.0	111.0000	2.2000	48.8889	1.7000	162.0000	1.5000	33.3333	0	0	1	0.00	0.00	100.00	100.00	100.00	95.00	85.00	100.00	100.00	84.00	1.00
PCG-L000016	3.00	53	F	99.2796	T0 PCG	76.5878	0.1897	25.4729	0.4118	11.9517	0.4261	1.5662	1.2431	1.2857	7.1259	3.9718	391.6052	0.2361	5.8	71.0000	4.8000	106.6667	6.5000	52.0000	5.5000	125.0000	#NULL!	#NULL!	#NULL!	#NULL!	#NULL!	#NULL!	#NULL!	#NULL!	#NULL!	#NULL!	#NULL!	#NULL!	#NULL!	#NULL!
PCG-L000020	3.00	57	F	67.2037	T0 PCG	88.2266	0.1993	27.8517	0.5733	12.7019	0.6113	1.5650	0.9515	1.4551	9.8698	4.1773	278.5323	0.5075	5.6	76.0000	4.6000	102.2222	4.6000	95.0000	4.3000	97.7273	0	0	1	1.00	0.00	100.00	100.00	100.00	82.00	75.00	100.00	100.00	76.00	2.00
PCG-L000029	3.00	52	F	79.2214	T0 PCG	69.6876	0.1770	23.4729	0.5005	11.5554	0.5150	1.9096	1.1314	1.4628	9.2235	3.5537	280.2714	0.4808	6.1	64.0000	5.8000	128.8889	5.0000	86.0000	3.5000	79.5455	1	0	1	4.00	0.00	90.00	100.00	100.00	82.00	70.00	100.00	100.00	84.00	1.00
PCG-L000004	3.00	45	M	91.4684	T0 PCG	74.0669	0.3925	37.2368	0.5868	12.5906	0.6492	1.1975	1.1919	1.3406	9.2172	4.9864	452.0735	0.8725	4.5	102.0000	3.7000	80.4348	3.0000	132.0000	3.0000	68.1818	0	0	1	0.00	0.00	100.00	100.00	100.00	100.00	100.00	100.00	100.00	80.00	3.00
PCG-L000034	3.00	50	M	80.9913	T0 PCG	94.6712	0.3898	44.5954	0.7712	15.5490	0.8455	1.4687	1.4790	1.8705	12.9874	4.1270	332.7526	0.3057	6.1	73.0000	3.7000	77.0833	5.0000	89.0000	4.3000	95.5556	0	0	1	0.00	0.00	100.00	100.00	100.00	100.00	100.00	100.00	100.00	80.00	3.00
PCG-L000027	3.00	24	M	83.1141	T0 PCG	90.7701	0.4613	54.1124	1.1649	18.3677	1.6306	1.3200	1.4452	1.7813	17.1932	6.0482	500.3766	0.2385	5.5	85.0000	4.9000	102.0833	4.6000	95.0000	3.0000	68.1818	0	0	1	3.00	0.00	100.00	100.00	100.00	82.00	85.00	100.00	100.00	88.00	2.00
PCG-L000001	3.00	44	F	60.4818	T0 PCG	114.2320	0.3923	41.9132	0.8581	16.1758	1.0635	1.8400	0.8664	1.4692	11.3235	5.1874	311.9604	0.6447	4.8	93.0000	2.5000	55.5556	2.7000	139.0000	2.7000	61.3636	0	0	1	4.00	0.00	100.00	100.00	100.00	85.00	65.00	100.00	100.00	80.00	3.00
ACG-AL000002	1.00	58	F	74.3691	T1 ACG	34.6254	0.0453	10.7070	0.1730	10.2350	0.8900	4.6788	0.8995	1.2422	3.5960	1.1655	86.0541	0.2385	5.9	69.0000	4.4000	97.7778	5.8000	68.0000	4.4000	100.0000	5	30	3	7.00	1.00	47.00	25.00	39.00	53.00	32.00	73.50	80.34	56.00	2.00
ACG-AL000003	1.00	69	F	64.9957	T1 ACG	94.5843	0.2042	25.0862	0.6371	12.4343	0.6617	2.8825	0.8967	1.4202	8.0012	3.4017	219.0219	0.5097	5.9	77.0000	3.7000	77.0833	5.9000	69.0000	5.5000	122.2222	1	33	1	12.00	0.00	41.00	25.00	40.00	52.00	48.00	62.00	65.25	53.00	3.00
ACG-AL000004	1.00	54	F	66.0855	T1 ACG	56.2914	0.1738	18.4038	#NULL!	10.3919	#NULL!	3.9425	0.8720	1.3579	5.7672	2.6443	173.1570	0.4329	5.9	69.0000	5.9000	131.1111	5.1000	84.0000	3.5000	79.5455	6	42	4	7.00	0.00	45.00	50.00	35.00	50.00	52.00	66.00	66.63	53.00	3.00
ACG-AL000005	1.00	49	F	85.4427	T1 ACG	72.1017	0.2317	24.8983	0.4895	12.6067	0.5118	3.1700	1.1108	1.3342	5.5708	2.6221	222.5961	0.4259	6.3	60.0000	5.5000	122.2222	3.0000	132.0000	3.0000	68.1818	7	38	4	9.00	0.00	51.00	50.00	36.00	55.00	47.00	64.50	65.10	55.00	4.00
ACG-AL000006	1.00	60	M	79.0416	T1 ACG	98.3774	0.3143	40.1473	0.4824	13.5826	0.5179	1.6350	1.0011	1.3039	6.0609	3.1260	244.7455	0.5053	6.0	78.0000	3.2000	65.3061	4.5000	102.0000	4.0000	86.9565	1	35	2	7.00	0.00	55.00	25.00	39.00	51.00	45.00	70.00	66.15	59.00	4.00
ACG-AL000007	1.00	57	F	66.8373	T1 ACG	114.9743	0.2434	36.0322	0.2625	10.7117	0.2659	2.8275	1.1243	1.7281	13.0887	3.1929	211.8192	0.2839	4.9	91.0000	4.9000	108.8889	4.0000	109.0000	3.2000	72.7273	6	30	2	7.00	1.00	57.00	50.00	41.00	47.00	43.00	61.50	62.37	72.00	4.00
ACG-AL000008	1.00	64	M	95.3884	T1 ACG	76.3274	0.2473	29.2600	0.7611	15.0069	0.8591	1.5862	1.5386	1.6601	13.0744	3.7066	350.3074	0.2950	6.4	69.0000	6.0000	122.4490	6.5000	59.0000	5.9000	128.2609	#NULL!	34	4	9.00	1.00	59.00	#NULL!	35.00	47.00	39.00	74.50	65.01	65.00	#NULL!
ACG-AL000009	1.00	71	F	84.4545	T1 ACG	64.6219	0.1513	16.5732	0.1400	11.0503	0.3340	3.4862	1.1371	1.3837	6.1962	2.8088	235.3811	0.3877	6.4	72.0000	5.5000	110.0000	6.5000	59.0000	4.8000	104.3478	3	29	2	8.00	0.00	55.00	50.00	35.00	56.00	49.00	72.50	58.95	65.00	4.00
ACG-AL000010	1.00	77	M	68.8249	T1 ACG	78.7968	0.2361	24.0248	0.6167	13.9455	0.7163	2.5400	1.0579	1.5845	9.3581	3.1840	216.7683	0.4864	6.9	62.0000	2.4000	48.0000	4.9000	102.0000	4.3000	86.0000	6	34	2	5.00	1.00	53.00	50.00	37.00	51.00	38.00	77.50	64.95	58.00	4.00
ACG-AL000011	1.00	74	F	96.6071	T1 ACG	61.0446	0.1029	14.8495	0.3128	10.6946	0.3224	#NULL!	1.4088	1.4962	4.3031	2.0942	201.0710	0.3739	7.0	60.0000	3.4000	68.0000	6.1000	67.0000	4.3000	93.4783	7	37	3	8.00	0.00	52.00	50.00	37.00	52.00	48.00	69.50	69.99	67.00	4.00
ACG-AL000012	1.00	78	F	72.0330	T1 ACG	94.0964	0.1722	21.5538	0.1700	10.6835	0.1690	2.4713	1.0286	1.4706	8.8933	2.7792	198.2134	0.4682	7.0	60.0000	2.2000	44.0000	7.0000	48.0000	7.0000	152.1739	6	39	3	9.00	0.00	55.00	25.00	33.00	51.00	50.00	73.50	68.70	61.00	2.00
ACG-AL000013	1.00	76	M	92.6682	T1 ACG	66.0246	0.1614	20.5847	0.5600	10.9302	0.3457	2.7462	1.5585	1.7278	7.7878	2.3067	212.1703	0.4049	5.6	88.0000	4.1000	82.0000	5.8000	84.0000	4.0000	80.0000	#NULL!	#NULL!	#NULL!	#NULL!	#NULL!	#NULL!	#NULL!	#NULL!	#NULL!	#NULL!	#NULL!	#NULL!	#NULL!	#NULL!
ACG-AL000016	1.00	64	F	63.9857	T1 ACG	83.1777	0.1746	23.9015	0.4517	11.4074	0.4750	1.6825	0.8117	1.2987	6.1965	2.1174	134.9557	0.4886	5.5	85.0000	4.8000	100.0000	5.3000	82.0000	4.9000	108.8889	5	48	3	6.00	1.00	33.33	0.00	22.00	30.00	20.00	87.50	#NULL!	40.00	4.00
ACG-AL000017	1.00	50	M	76.2387	T1 ACG	81.6167	0.3244	38.2490	0.7378	13.1333	0.8468	1.4521	1.1325	1.5238	6.9492	3.3683	255.2895	0.4474	5.8	79.0000	4.3000	89.5833	5.5000	78.0000	4.5000	100.0000	1	14	1	3.00	0.00	75.00	100.00	72.00	32.00	40.00	100.00	100.00	80.00	3.00
ACG-AL000018	1.00	69	F	55.6672	T1 ACG	124.4470	0.2502	32.8516	0.6187	13.1824	0.6818	1.5375	0.7423	1.3691	7.3327	3.4358	189.9568	0.6124	4.0	117.0000	3.9000	81.2500	4.3000	104.0000	3.5000	77.7778	#NULL!	40	1	7.00	0.00	80.00	25.00	22.00	55.00	40.00	100.00	66.67	68.00	3.00
ACG-AL000019	1.00	67	F	70.5364	T1 ACG	68.1806	0.1345	18.7239	0.4298	12.5190	0.4484	3.3158	1.0729	1.5605	7.2782	2.5108	176.0294	0.4283	5.4	88.0000	4.6000	95.8333	4.9000	91.0000	3.2000	71.1111	4	48	2	7.00	1.00	30.00	0.00	31.00	60.00	46.67	37.50	0.00	48.00	2.00
ACG-AL000020	1.00	63	F	88.9400	T1 ACG	83.4916	0.1793	24.2532	0.4130	12.1630	0.4258	2.1979	1.4317	1.6479	12.1104	3.5167	311.5476	0.2829	6.3	69.0000	5.9000	122.9167	4.8000	93.0000	4.8000	106.6667	3	40	4	10.00	#NULL!	75.00	100.00	51.00	35.00	20.00	75.00	100.00	32.00	2.00
ACG-AL000021	1.00	56	F	58.0421	T1 ACG	105.4888	0.2836	33.6602	0.6980	13.9375	0.7300	1.7213	0.8071	1.4297	8.5204	2.8437	163.6930	0.4375	5.6	76.0000	5.5000	122.2222	3.0000	132.0000	3.0000	68.1818	8	40	1	4.00	0.00	40.00	25.00	22.00	77.00	60.00	50.00	66.67	72.00	3.00
ACG-AL000023	1.00	50	F	69.1410	T1 ACG	63.7098	0.1631	21.7281	0.3452	12.1519	0.3568	2.4008	0.9131	1.3567	5.4725	2.2419	153.8605	0.3115	6.4	58.0000	6.4000	142.2222	5.9000	66.0000	5.1000	115.9091	3	24	5	4.00	0.00	60.00	25.00	41.00	40.00	65.00	#NULL!	100.00	80.00	2.00
ACG-AL000024	1.00	73	F	69.7025	T1 ACG	71.7724	0.1541	17.8255	0.2378	10.3799	0.2420	3.3821	0.8365	1.2311	5.3357	2.4962	172.9662	0.4079	6.4	72.0000	2.7000	54.0000	5.9000	72.0000	5.0000	108.6957	7	30	1	3.00	0.00	35.00	0.00	22.00	25.00	50.00	75.00	33.33	64.00	#NULL!
ACG-AL000025	1.00	68	F	66.9088	T1 ACG	84.8332	0.1455	22.6851	0.2450	11.8546	0.2464	2.2008	#NULL!	#NULL!	#NULL!	#NULL!	#NULL!	#NULL!	7.0	54.0000	1.2000	25.0000	7.0000	44.0000	4.3000	95.5556	5	29	4	15.00	1.00	20.00	0.00	22.00	#NULL!	35.00	50.00	57.33	52.00	4.00
ACG-AL000026	1.00	72	F	58.5984	T1 ACG	99.2025	0.1561	24.9815	0.5140	14.0037	0.5474	2.0542	0.8586	1.5019	8.6976	3.4705	202.3065	0.6031	6.5	70.0000	5.0000	100.0000	5.9000	72.0000	3.7000	80.4348	3	35	1	#NULL!	0.00	55.00	100.00	#NULL!	52.00	30.00	62.50	0.00	40.00	4.00
ACG-AL000027	1.00	49	F	65.8838	T1 ACG	93.5637	0.2796	32.5254	0.4611	11.6885	0.4755	1.3771	1.0091	1.5693	10.0774	3.3486	219.5573	0.4123	5.8	71.0000	5.5000	122.2222	4.5000	98.0000	4.4000	100.0000	6	35	3	6.00	0.00	61.11	100.00	41.00	45.00	35.00	50.00	66.67	52.00	2.00
ACG-AL000029	1.00	60	F	87.6699	T1 ACG	69.9408	0.1546	21.3089	0.4500	11.5699	0.4610	3.1379	1.2142	1.4220	6.5250	2.5630	223.1509	0.3687	5.8	79.0000	5.4000	112.5000	6.3000	60.0000	6.0000	133.3333	3	42	1	8.00	1.00	57.00	25.00	43.00	53.00	51.00	79.00	62.82	55.00	3.00
ACG-AL000030	1.00	52	F	61.7242	T1 ACG	88.8559	0.2467	29.7036	0.6138	15.8087	0.6649	1.6258	1.0531	1.7514	12.1460	4.4193	270.9676	0.6014	5.9	69.0000	3.9000	86.6667	5.9000	66.0000	5.3000	120.4545	4	32	2	5.00	1.00	52.00	25.00	41.00	64.00	41.00	71.50	67.68	64.00	3.00
ACG-AL000031	1.00	52	F	88.9390	T1 ACG	78.2256	0.2315	26.2916	0.5881	13.5808	0.6298	1.7104	1.2226	1.4122	7.5947	3.9490	348.6212	0.5596	5.3	82.0000	5.0000	111.1111	5.6000	73.0000	4.9000	111.3636	4	34	2	9.00	0.00	46.00	50.00	34.00	52.00	51.00	69.50	57.36	61.00	2.00
ACG-AL000032	1.00	70	F	64.7516	T1 ACG	77.8462	0.2021	20.2759	0.5736	13.0573	0.6120	1.4642	0.8761	1.3894	8.0439	4.2550	273.5825	0.5181	5.1	98.0000	3.4000	68.0000	4.9000	93.0000	4.0000	86.9565	4	37	1	8.00	1.00	54.00	50.00	42.00	55.00	38.00	68.50	79.77	58.00	3.00
ACG-AL000033	1.00	70	F	111.1216	T1 ACG	59.2095	0.1157	15.3497	0.3332	12.0770	0.3430	2.8512	1.4903	1.3741	5.5966	1.9355	214.0566	0.3069	7.3	54.0000	7.3000	146.0000	6.3000	63.0000	5.6000	121.7391	4	37	2	7.00	0.00	61.00	25.00	40.00	53.00	50.00	78.00	71.16	56.00	4.00
ACG-AL000034	1.00	78	M	80.0156	T1 ACG	89.9567	0.2232	26.7397	0.7565	16.3776	0.8423	2.1158	1.0142	1.2989	9.0082	4.8286	384.4488	0.7381	6.0	80.0000	4.9000	98.0000	5.0000	100.0000	4.5000	90.0000	4	33	1	7.00	0.00	49.00	50.00	40.00	53.00	45.00	70.00	61.14	52.00	2.00
ACG-AL000035	1.00	73	F	72.9961	T1 ACG	78.7230	0.1643	19.5572	0.1732	11.3077	0.1796	2.8754	0.9764	1.3785	4.0707	1.6197	116.9870	0.2173	7.0	60.0000	3.9000	78.0000	5.9000	72.0000	4.9000	106.5217	7	45	4	3.00	0.00	52.00	25.00	38.00	59.00	45.00	72.00	69.66	58.00	3.00
ACG-AL000036	1.00	72	M	67.4921	T1 ACG	84.9303	0.2475	28.4990	0.6430	16.0823	0.6923	1.3929	0.9009	1.3691	9.6198	4.7506	318.7776	0.2012	6.5	70.0000	5.8000	116.0000	6.0000	80.0000	4.6000	92.0000	4	33	3	7.00	0.00	63.00	50.00	37.00	63.00	59.00	71.00	59.46	61.00	4.00
ACG-NL000001	1.00	52	M	106.4136	T1 ACG	68.8688	0.2745	31.4229	0.5850	11.9294	0.6157	1.8437	1.4918	1.4333	8.5347	4.3678	463.5647	0.4678	6.9	59.0000	4.3000	87.7551	6.9000	50.0000	6.9000	150.0000	4	36	4	4.00	0.00	65.00	50.00	62.00	77.00	55.00	87.50	100.00	84.00	3.00
ACG-NL000002	1.00	49	F	65.7951	T1 ACG	85.9579	0.2197	29.7353	0.2986	10.8258	0.3150	1.9492	0.9682	1.5072	9.6748	4.8743	319.3081	0.2500	4.9	91.0000	4.0000	88.8889	4.5000	98.0000	3.9000	88.6364	7	56	1	10.00	1.00	35.00	0.00	22.00	40.00	25.00	50.00	100.00	48.00	4.00
ACG-NL000003	1.00	66	F	62.2712	T1 ACG	96.2056	0.2145	26.6983	0.2937	11.2447	0.3300	1.4200	0.7058	1.1626	6.0816	4.1604	257.5708	0.6771	5.5	85.0000	4.8000	100.0000	4.4000	102.0000	4.0000	88.8889	9	#NULL!	3	11.00	0.00	80.00	75.00	32.00	62.00	65.00	100.00	66.67	40.00	4.00
ACG-NL000004	1.00	43	F	56.3065	T1 ACG	107.7669	0.3414	40.0214	0.6112	13.4126	0.6712	0.9404	0.9237	1.6829	13.3442	4.9744	278.4202	0.6369	3.9	113.0000	3.7000	82.2222	2.2000	150.0000	1.8000	40.9091	2	38	1	#NULL!	0.00	70.00	25.00	51.00	42.00	60.00	75.00	100.00	72.00	3.00
ACG-NL000005	1.00	65	F	57.2434	T1 ACG	96.6659	0.2518	27.1419	0.5712	13.2790	0.6130	1.1804	0.8469	1.5186	12.0978	4.2418	241.2307	0.5833	4.4	108.0000	2.2000	45.8333	4.9000	91.0000	4.1000	91.1111	5	20	3	3.00	0.00	#NULL!	#NULL!	41.00	77.00	70.00	100.00	100.00	80.00	4.00
ACG-NL000006	1.00	68	F	51.9734	T1 ACG	96.8679	0.2146	26.0283	0.5120	11.6970	0.5358	1.4913	0.7599	1.5007	7.9404	3.8031	196.3598	0.4878	4.5	106.0000	4.0000	83.3333	5.1000	87.0000	3.7000	82.2222	5	32	2	6.00	0.00	65.00	25.00	32.00	82.00	45.00	62.50	66.67	76.00	4.00
ACG-NL000007	1.00	76	M	104.2065	T1 ACG	78.8657	0.2248	24.7105	0.7911	13.9442	0.8565	1.4171	1.2401	1.2209	7.1821	3.9642	410.6170	0.4939	6.5	70.0000	3.7000	74.0000	4.3000	114.0000	3.9000	78.0000	0	34	5	15.00	1.00	57.00	25.00	36.00	50.00	53.00	67.00	77.40	67.00	4.00
ACG-NL000008	1.00	78	M	107.7236	T1 ACG	82.2750	0.1882	24.7992	0.5881	13.7654	0.6135	1.5312	1.2029	1.1427	6.0209	3.8172	409.7589	0.5419	6.0	80.0000	3.9000	78.0000	5.9000	82.0000	4.5000	90.0000	2	34	3	1.00	0.00	55.00	100.00	72.00	82.00	90.00	100.00	100.00	92.00	3.00
ACG-NL000009	1.00	77	M	96.7368	T1 ACG	70.8175	0.1280	21.6260	0.6953	12.8155	0.7652	1.7171	1.3558	1.4341	7.5686	2.3946	230.8490	0.2373	7.0	60.0000	4.0000	80.0000	5.8000	84.0000	5.0000	100.0000	7	33	5	8.00	0.00	30.00	0.00	22.00	55.00	35.00	37.50	0.00	56.00	4.00
ACG-NL000010	1.00	77	F	89.9329	T1 ACG	73.8356	0.1402	17.0823	0.4985	14.1677	0.5116	2.4525	1.2480	1.4203	6.0775	2.7514	246.5362	0.3985	6.6	68.0000	4.0000	80.0000	5.5000	80.0000	3.2000	69.5652	9	31	3	16.00	1.00	40.00	0.00	12.00	60.00	20.00	25.00	0.00	20.00	4.00
EMS-L000001	2.00	51	M	90.8148	T1 EMS	97.9954	0.3805	45.5577	0.6488	13.7646	0.7189	2.3163	#NULL!	2.0245	15.9569	3.0241	#NULL!	0.8550	0.0	#NULL!	#NULL!	#NULL!	5.6000	76.0000	4.6000	102.2222	2	6	1	5.00	0.00	90.00	75.00	74.00	77.00	55.00	87.50	100.00	84.00	3.00
EMS-L000002	2.00	54	F	70.0280	T1 EMS	91.9881	0.2611	30.1541	0.6258	14.0256	0.6808	1.5087	#NULL!	1.6345	11.5609	3.4635	#NULL!	0.5178	5.9	69.0000	4.6000	102.2222	4.3000	102.0000	3.5000	79.5455	5	26	2	10.00	0.00	75.00	75.00	51.00	62.00	35.00	62.50	33.33	52.00	4.00
EMS-L000003	2.00	32	M	84.4981	T1 EMS	71.4913	0.3773	41.8106	0.7001	15.8357	0.8031	1.4638	#NULL!	1.4696	8.2562	3.1722	#NULL!	0.2133	4.9	93.0000	3.7000	80.4348	3.7000	116.0000	3.4000	77.2727	4	18	1	4.00	0.00	85.00	50.00	51.00	77.00	65.00	75.00	100.00	88.00	3.00
EMS-L000004	2.00	43	F	59.7868	T1 EMS	104.5526	0.3775	38.9344	0.0320	18.4226	0.9794	1.0600	#NULL!	1.8454	15.3667	4.6196	#NULL!	0.1254	3.5	122.0000	2.5000	55.5556	4.1000	107.0000	3.2000	72.7273	2	6	1	5.00	0.00	95.00	100.00	74.00	97.00	70.00	100.00	100.00	72.00	1.00
EMS-L000005	2.00	57	M	73.2273	T1 EMS	98.7351	0.3866	41.9920	0.7785	18.0947	0.9337	1.7650	#NULL!	1.2800	7.3089	3.2971	#NULL!	0.2920	5.5	85.0000	2.7000	56.2500	5.8000	71.0000	5.0000	111.1111	1	4	1	4.00	0.00	100.00	100.00	74.00	62.00	80.00	87.50	100.00	80.00	2.00
EMS-L000006	2.00	26	F	64.7616	T1 EMS	88.5362	0.3597	38.9424	0.6855	14.4713	0.7908	1.3913	#NULL!	1.9839	14.2710	4.1503	#NULL!	0.8603	4.1	109.0000	2.4000	53.3333	3.9000	113.0000	1.8000	40.0000	2	10	2	6.00	0.00	100.00	100.00	84.00	77.00	70.00	75.00	66.67	84.00	4.00
EMS-L000007	2.00	53	F	60.1208	T1 EMS	69.0145	0.2084	22.9725	0.7033	14.4317	0.8561	1.5925	#NULL!	1.6876	10.7656	3.7430	#NULL!	0.6747	4.6	98.0000	4.4000	97.7778	5.3000	80.0000	5.3000	120.4545	7	20	4	9.00	0.00	70.00	50.00	31.00	37.00	45.00	62.50	33.33	64.00	2.00
EMS-L000008	2.00	57	F	90.3938	T1 EMS	88.8014	0.2399	28.0936	0.5813	13.9729	0.6249	1.5187	#NULL!	1.4753	9.2053	3.3067	#NULL!	0.1992	5.5	78.0000	5.5000	122.2222	4.9000	89.0000	4.8000	109.0909	4	48	5	16.00	1.00	40.00	0.00	12.00	57.00	15.00	37.50	0.00	28.00	2.00
EMS-L000009	2.00	61	M	77.5536	T1 EMS	76.2845	0.2556	30.5971	0.3534	11.3630	0.3629	1.7500	#NULL!	1.7662	13.2006	3.4881	#NULL!	0.6549	6.0	78.0000	5.1000	104.0816	6.0000	70.0000	5.5000	119.5652	3	12	2	0.00	0.00	85.00	75.00	62.00	72.00	80.00	100.00	66.67	92.00	2.00
EMS-L000010	2.00	52	F	82.2261	T1 EMS	76.0818	0.2266	25.5382	0.4416	11.8480	0.4641	1.7800	#NULL!	1.5466	11.0672	3.4289	#NULL!	0.2395	5.4	80.0000	1.7000	37.7778	6.0000	64.0000	4.5000	102.2727	3	20	1	5.00	0.00	70.00	100.00	62.00	42.00	55.00	100.00	100.00	72.00	2.00
EMS-L000011	2.00	51	M	101.4373	T1 EMS	73.9478	0.3333	34.3275	0.6311	14.9760	0.6770	1.8613	#NULL!	1.6635	12.3949	3.8959	#NULL!	0.6173	6.0	75.0000	5.4000	112.5000	5.0000	89.0000	4.6000	102.2222	2	18	1	5.00	0.00	85.00	75.00	51.00	52.00	60.00	100.00	100.00	84.00	2.00
EMS-L000012	2.00	72	F	65.3673	T1 EMS	99.8877	0.2229	25.2021	0.4649	13.0188	0.4817	1.8800	#NULL!	1.4326	8.0825	3.3453	#NULL!	0.5457	5.6	88.0000	4.9000	98.0000	5.3000	85.0000	4.0000	86.9565	4	32	2	6.00	0.00	80.00	100.00	51.00	47.00	75.00	100.00	100.00	76.00	3.00
EMS-L000013	2.00	34	F	64.2486	T1 EMS	78.5491	0.2823	32.0545	0.4523	11.7362	0.4778	1.4687	#NULL!	1.5830	9.0510	2.3333	#NULL!	0.2008	6.0	67.0000	5.4000	120.0000	4.5000	100.0000	4.4000	97.7778	0	0	1	0.00	0.00	100.00	100.00	100.00	100.00	100.00	100.00	100.00	100.00	1.00
EMS-L000014	2.00	33	F	79.8755	T1 EMS	97.6668	0.3125	40.4003	0.3288	11.2821	0.3341	1.6850	#NULL!	1.7280	15.0374	4.1960	#NULL!	0.6978	5.3	82.0000	4.3000	95.5556	4.3000	104.0000	3.5000	77.7778	5	10	2	6.00	0.00	85.00	75.00	62.00	77.00	30.00	50.00	66.67	60.00	3.00
EMS-L000015	2.00	53	F	57.6290	T1 EMS	109.8961	0.3075	36.3374	0.6288	13.7252	0.6629	1.6487	#NULL!	1.6734	13.5463	3.5753	#NULL!	0.2768	4.6	98.0000	3.9000	86.6667	4.9000	89.0000	4.9000	111.3636	4	18	1	4.00	0.00	95.00	75.00	51.00	52.00	50.00	100.00	100.00	76.00	3.00
EMS-L000016	2.00	65	F	67.2536	T1 EMS	109.8612	0.2439	30.7458	0.6128	13.4418	0.6878	1.2025	#NULL!	1.3441	7.9092	2.7815	#NULL!	0.1049	5.8	79.0000	5.3000	110.4167	5.4000	80.0000	4.5000	100.0000	0	0	1	3.00	0.00	100.00	100.00	100.00	92.00	80.00	100.00	100.00	88.00	3.00
EMS-L000017	2.00	86	F	69.1274	T1 EMS	89.6419	0.1013	17.4000	0.0068	11.3455	0.2759	2.1100	#NULL!	1.6588	6.7043	1.9580	#NULL!	0.2417	6.4	72.0000	2.5000	50.0000	5.5000	80.0000	4.5000	97.8261	4	49	3	6.00	1.00	15.00	0.00	22.00	47.00	30.00	87.50	100.00	60.00	3.00
EMS-L000018	2.00	56	M	73.8548	T1 EMS	78.6448	0.2625	34.2172	0.5487	12.9177	0.9004	1.6425	#NULL!	1.8932	14.0517	3.4427	#NULL!	0.2495	6.0	75.0000	4.9000	102.0833	4.5000	100.0000	4.0000	88.8889	#NULL!	#NULL!	#NULL!	#NULL!	#NULL!	#NULL!	#NULL!	#NULL!	#NULL!	#NULL!	#NULL!	#NULL!	#NULL!	#NULL!
EMS-L000019	2.00	53	F	134.9886	T1 EMS	34.2263	0.1283	15.5512	0.1662	11.0192	0.1678	2.5175	#NULL!	1.2342	4.7220	2.2867	#NULL!	0.1718	6.5	56.0000	3.7000	82.2222	5.9000	66.0000	4.4000	100.0000	7	46	2	10.00	0.00	40.00	100.00	22.00	50.00	40.00	87.50	100.00	76.00	2.00
EMS-L000020	2.00	42	M	86.4304	T1 EMS	90.0116	0.4633	46.9778	0.9800	16.7950	1.2730	1.3250	#NULL!	1.7969	13.4600	5.0550	#NULL!	0.2652	6.5	56.0000	3.7000	82.2222	5.9000	66.0000	4.4000	100.0000	3	18	1	7.00	0.00	70.00	100.00	74.00	77.00	60.00	75.00	100.00	52.00	2.00
EMS-L000021	2.00	41	F	64.4230	T1 EMS	72.7542	0.2380	27.7524	0.5827	13.7334	0.6306	1.4362	#NULL!	1.7268	12.5049	3.6514	#NULL!	0.8495	5.3	82.0000	3.0000	66.6667	4.5000	98.0000	3.7000	84.0909	2	18	1	5.00	0.00	85.00	100.00	72.00	77.00	55.00	87.50	100.00	80.00	2.00
EMS-L000022	2.00	51	F	64.2672	T1 EMS	#NULL!	#NULL!	#NULL!	0.7805	19.1267	0.8964	1.1750	#NULL!	1.8781	14.7268	5.1848	#NULL!	0.6345	4.0	111.0000	3.2000	71.1111	4.0000	109.0000	3.5000	79.5455	0	22	2	15.00	1.00	70.00	0.00	51.00	52.00	35.00	62.50	100.00	52.00	2.00
EMS-L000023	2.00	58	M	102.8925	T1 EMS	68.3470	0.2716	28.6555	0.7185	15.6359	0.8303	2.2238	#NULL!	1.6558	14.1794	4.2744	#NULL!	0.2633	6.3	69.0000	4.1000	85.4167	5.8000	71.0000	5.0000	111.1111	3	18	5	4.00	0.00	75.00	25.00	41.00	60.00	55.00	62.50	100.00	72.00	3.00
EMS-L000025	2.00	53	F	56.6814	T1 EMS	130.6942	0.3186	43.5122	0.9104	16.6777	1.1258	1.3312	#NULL!	1.8248	15.0479	4.5341	#NULL!	0.7476	4.4	102.0000	2.5000	55.5556	3.0000	132.0000	2.7000	61.3636	2	6	3	12.00	0.00	90.00	75.00	74.00	67.00	40.00	87.50	66.67	72.00	3.00
EMS-L000026	2.00	66	F	92.0797	T1 EMS	73.2282	0.1752	20.4594	0.4860	14.2142	0.5139	2.6288	#NULL!	1.4393	5.4517	2.0578	#NULL!	0.2902	6.5	65.0000	6.4000	133.3333	6.3000	60.0000	6.0000	133.3333	5	44	2	9.00	0.00	25.00	0.00	54.00	82.00	25.00	62.50	0.00	72.00	3.00
EMS-L000027	2.00	53	M	90.0884	T1 EMS	75.3055	0.2996	33.9227	0.5357	13.0962	0.5740	1.0725	#NULL!	1.7770	13.5141	4.1858	#NULL!	0.2732	5.5	78.0000	4.0000	88.8889	4.8000	91.0000	4.1000	93.1818	1	10	1	6.00	0.00	75.00	100.00	61.00	72.00	65.00	100.00	100.00	80.00	4.00
EMS-L000028	2.00	64	F	78.8113	T1 EMS	101.6250	0.2373	29.1062	0.4178	12.3475	0.4351	1.9700	#NULL!	1.3815	8.3906	3.4496	#NULL!	0.5722	6.4	67.0000	5.8000	120.8333	5.8000	71.0000	5.5000	122.2222	7	18	2	6.00	0.00	90.00	100.00	61.00	62.00	70.00	100.00	100.00	80.00	1.00
EMS-L000030	2.00	55	F	109.5692	T1 EMS	86.0246	0.2541	27.9527	0.0159	12.6054	0.4963	1.7950	#NULL!	1.5395	10.9621	4.0764	#NULL!	0.7377	5.6	76.0000	5.5000	122.2222	5.4000	77.0000	5.4000	122.7273	3	8	1	4.00	0.00	100.00	100.00	51.00	72.00	40.00	100.00	33.33	76.00	4.00
EMS-L000031	2.00	47	F	64.4338	T1 EMS	94.8831	0.2893	33.8352	0.4193	11.8744	0.4351	1.7187	#NULL!	1.6214	13.1560	3.4085	#NULL!	0.2663	4.6	98.0000	4.3000	95.5556	4.4000	100.0000	3.5000	79.5455	4	44	4	13.00	1.00	50.00	25.00	32.00	40.00	0.00	50.00	33.33	48.00	2.00
EMS-L000032	2.00	50	F	57.7248	T1 EMS	102.6685	0.2856	35.0973	0.8584	15.8090	1.0062	1.4188	#NULL!	1.7845	15.1883	4.2744	#NULL!	0.7111	4.5	100.0000	4.1000	91.1111	4.4000	100.0000	3.0000	68.1818	3	24	2	1.00	0.00	85.00	100.00	51.00	87.00	70.00	100.00	100.00	88.00	2.00
EMS-L000033	2.00	35	F	56.8078	T1 EMS	86.3564	0.3165	35.0886	0.5280	14.1811	0.5817	1.8325	#NULL!	1.8126	13.8718	4.8685	#NULL!	0.6895	4.4	102.0000	2.0000	44.4444	3.0000	133.0000	3.0000	66.6667	5	20	1	2.00	0.00	90.00	50.00	62.00	52.00	40.00	100.00	100.00	80.00	3.00
EMS-L000034	2.00	34	F	74.5015	T1 EMS	101.3683	0.3215	41.3302	0.4811	12.6856	0.5229	1.4662	1.3687	1.8792	15.7174	4.1960	311.6231	0.9139	5.0	89.0000	4.9000	108.8889	4.3000	104.0000	4.0000	88.8889	3	12	1	4.00	0.00	90.00	100.00	62.00	67.00	55.00	87.50	100.00	68.00	2.00
EMS-L000035	2.00	53	M	77.2694	T1 EMS	88.4476	0.2901	40.3265	0.5107	12.7136	0.5333	1.7287	#NULL!	1.5875	11.7608	3.2627	#NULL!	0.4680	5.9	77.0000	5.9000	122.9167	5.1000	87.0000	5.0000	111.1111	1	8	1	3.00	0.00	85.00	75.00	62.00	77.00	90.00	100.00	100.00	88.00	2.00
EMS-L000036	2.00	78	M	108.2301	T1 EMS	64.1819	0.1639	19.3521	0.2364	11.0736	0.2429	1.9488	#NULL!	1.3822	6.2829	2.8273	#NULL!	0.3978	6.3	74.0000	5.8000	116.0000	5.5000	90.0000	3.0000	60.0000	4	#NULL!	#NULL!	8.00	1.00	43.75	#NULL!	41.00	#NULL!	#NULL!	50.00	#NULL!	#NULL!	2.00
EMS-L000037	2.00	41	M	97.5810	T1 EMS	77.1138	0.3116	40.6231	0.5770	12.2909	0.6347	1.4687	#NULL!	1.7529	13.5970	4.1106	#NULL!	0.7333	4.5	102.0000	4.4000	95.6522	5.5000	75.0000	3.7000	84.0909	2	8	1	0.00	0.00	100.00	100.00	62.00	87.00	80.00	100.00	100.00	92.00	2.00
EMS-L000038	2.00	45	F	80.0791	T1 EMS	91.6061	0.2466	33.4768	0.5273	12.7166	0.5637	1.6537	#NULL!	1.7709	13.6619	4.2270	#NULL!	0.5940	3.9	113.0000	3.2000	71.1111	4.3000	102.0000	3.7000	84.0909	3	6	1	1.00	0.00	90.00	100.00	51.00	92.00	75.00	100.00	100.00	92.00	3.00
EMS-L000039	2.00	70	F	82.9861	T1 EMS	101.5711	0.1924	26.5255	0.0098	12.7827	0.0000	1.8388	#NULL!	1.5107	7.9844	2.8627	#NULL!	0.4613	4.6	108.0000	2.2000	44.0000	4.9000	93.0000	1.6000	34.7826	5	27	2	4.00	0.00	60.00	50.00	41.00	47.00	80.00	87.50	66.67	96.00	1.00
EMS-L000040	2.00	58	F	69.8883	T1 EMS	92.9373	0.2942	29.0053	0.4992	12.5846	0.5303	1.3338	#NULL!	1.7250	13.4880	3.5865	#NULL!	0.2574	3.9	113.0000	3.5000	77.7778	3.7000	116.0000	3.0000	68.1818	1	10	1	7.00	0.00	85.00	50.00	74.00	57.00	60.00	62.50	66.67	72.00	2.00
EMS-L000041	2.00	50	F	83.3743	T1 EMS	90.1181	0.2243	26.0843	0.4315	11.8190	0.4473	2.2413	#NULL!	1.5427	9.9387	3.0673	#NULL!	0.4870	6.3	69.0000	5.9000	122.9167	5.9000	69.0000	5.1000	113.3333	7	33	2	12.00	1.00	60.00	0.00	41.00	45.00	30.00	37.50	0.00	56.00	4.00
EMS-L000042	2.00	51	F	75.9178	T1 EMS	86.4040	0.2381	29.4181	0.7169	15.0614	0.8272	1.2675	#NULL!	1.8010	13.6216	3.6631	#NULL!	0.7005	3.7	118.0000	3.0000	66.6667	4.5000	98.0000	4.4000	100.0000	1	2	1	0.00	0.00	90.00	100.00	100.00	82.00	70.00	100.00	100.00	88.00	1.00
EMS-L000045	2.00	54	F	102.0942	T1 EMS	74.6879	0.1657	19.7093	0.3936	11.7631	0.4043	2.6500	#NULL!	1.7047	7.7291	2.0358	#NULL!	0.4143	5.9	77.0000	4.1000	85.4167	6.4000	58.0000	6.0000	133.3333	4	22	4	7.00	0.00	30.00	0.00	62.00	30.00	75.00	75.00	100.00	68.00	3.00
EMS-L000047	2.00	68	F	57.8228	T1 EMS	116.7116	0.2213	31.7830	0.6782	15.9399	0.7961	1.2675	0.9781	1.7315	14.4835	3.4461	198.4967	0.2213	4.9	98.0000	4.1000	85.4167	3.7000	118.0000	3.7000	82.2222	0	#NULL!	#NULL!	15.00	1.00	#NULL!	#NULL!	#NULL!	#NULL!	#NULL!	#NULL!	#NULL!	#NULL!	#NULL!
EMS-L000048	2.00	75	F	73.6748	T1 EMS	72.1124	0.1726	17.4985	0.6025	14.0553	0.6665	1.7850	1.0355	1.4398	7.5065	2.8413	208.3684	0.2893	3.9	113.0000	1.2000	26.6667	5.8000	71.0000	4.1000	91.1111	4	27	3	5.00	0.00	77.78	100.00	62.00	62.00	45.00	75.00	#NULL!	48.00	2.00
EMS-L000049	2.00	52	F	61.1873	T1 EMS	74.5517	0.2326	24.9874	0.0098	13.1206	0.0000	1.9338	#NULL!	1.6357	10.3323	3.5716	#NULL!	0.5207	4.1	109.0000	2.7000	60.0000	1.5000	166.0000	1.2000	27.2727	2	6	1	3.00	0.00	95.00	100.00	84.00	87.00	65.00	100.00	100.00	84.00	1.00
EMS-L000050	2.00	49	F	65.5015	T1 EMS	79.1126	0.2099	27.5675	0.3472	11.5548	0.3550	1.7563	1.0603	1.6589	13.5145	3.4670	225.9614	0.5827	2.7	140.0000	2.0000	44.4444	1.2000	173.0000	1.1000	25.0000	4	26	2	6.00	0.00	80.00	0.00	41.00	45.00	10.00	100.00	100.00	72.00	2.00
EMS-L000051	2.00	73	F	47.7275	T1 EMS	102.4490	0.2108	25.6950	0.5053	13.4234	0.5843	1.3450	0.7955	1.7116	12.2487	1.5316	72.5860	0.2228	6.5	70.0000	2.9000	58.0000	5.5000	80.0000	4.6000	100.0000	2	6	1	5.00	0.00	100.00	100.00	84.00	52.00	55.00	100.00	100.00	64.00	2.00
EMS-L000052	2.00	67	F	80.8462	T1 EMS	78.3145	0.1704	21.6487	0.6145	14.3094	0.6581	1.8563	1.1526	1.4647	9.2565	3.8393	308.0961	0.5886	6.5	65.0000	6.5000	135.4167	6.1000	64.0000	4.9000	108.8889	6	42	3	3.00	0.00	55.00	50.00	22.00	#NULL!	#NULL!	87.50	100.00	#NULL!	3.00
EMS-L000053	2.00	75	F	64.8839	T1 EMS	106.0641	0.2235	25.5892	0.5065	14.2827	0.5395	1.8112	0.9535	1.5058	10.6557	3.5753	230.8410	0.4431	4.5	110.0000	3.7000	74.0000	3.7000	120.0000	3.7000	80.4348	5	18	3	5.00	0.00	82.50	100.00	41.00	67.00	55.00	100.00	100.00	72.00	3.00
EMS-L000054	2.00	73	F	74.4617	T1 EMS	104.0141	0.2249	26.0869	0.5617	13.6541	0.5976	1.5862	1.0717	1.4759	9.2727	3.2596	241.3613	0.4763	6.3	74.0000	4.5000	90.0000	5.8000	74.0000	4.5000	97.8261	3	7	2	0.00	0.00	80.00	100.00	74.00	97.00	75.00	100.00	100.00	92.00	2.00
EMS-L000055	2.00	53	F	80.0222	T1 EMS	85.6849	0.2018	28.3073	0.5610	14.1780	0.6004	1.8425	1.2367	1.5793	11.0666	3.3816	270.0194	0.4896	5.8	71.0000	2.0000	44.4444	5.5000	75.0000	5.5000	125.0000	1	16	2	5.00	0.00	60.00	100.00	62.00	82.00	65.00	100.00	100.00	72.00	3.00
EMS-L000056	2.00	41	F	60.5558	T1 EMS	84.4919	0.2950	28.1070	0.6828	14.2163	0.7731	1.0312	1.2105	2.0533	15.4526	3.2845	197.4530	0.5359	2.7	140.0000	1.7000	37.7778	2.9000	134.0000	1.7000	38.6364	2	18	2	11.00	0.00	75.00	100.00	74.00	47.00	50.00	75.00	66.67	64.00	2.00
EMS-L000057	2.00	57	F	82.8034	T1 EMS	79.2976	0.2577	29.9671	0.8849	14.1429	1.0121	1.9112	1.3250	1.6401	11.5508	4.0716	335.4306	0.2362	5.5	78.0000	4.6000	102.2222	4.5000	98.0000	4.5000	102.2727	2	16	1	5.00	0.00	85.00	25.00	51.00	40.00	50.00	100.00	100.00	84.00	4.00
EMS-L000058	2.00	58	F	81.2252	T1 EMS	82.0230	0.2307	25.6159	0.6138	14.8475	0.6786	1.6063	1.1139	1.4068	10.4721	3.6359	293.5691	0.4234	5.6	76.0000	5.0000	111.1111	4.8000	91.0000	3.9000	88.6364	3	24	2	8.00	0.00	55.00	25.00	32.00	55.00	25.00	87.50	33.33	68.00	3.00
EMS-L000059	2.00	70	M	95.0745	T1 EMS	85.4650	0.2693	37.3773	0.6285	14.6291	0.6876	1.6063	1.7677	1.9035	16.5923	3.7187	352.1494	0.2824	6.0	75.0000	4.0000	83.3333	5.9000	69.0000	4.5000	100.0000	1	8	2	0.00	0.00	95.00	100.00	84.00	77.00	75.00	100.00	100.00	100.00	1.00
EMS-L000060	2.00	28	M	57.9566	T1 EMS	74.0296	0.2059	25.4433	0.5706	12.6525	0.6090	2.7738	0.7899	1.3993	5.9773	1.8664	107.4302	0.3139	5.5	90.0000	4.9000	98.0000	6.1000	78.0000	5.5000	110.0000	4	44	1	8.00	1.00	45.00	0.00	41.00	35.00	35.00	37.50	100.00	48.00	4.00
EMS-L000061	2.00	28	F	60.2962	T1 EMS	96.2804	0.3166	41.6273	0.4926	12.8948	0.5242	1.6463	0.9472	1.6196	10.3644	3.7801	225.4164	0.7740	4.0	111.0000	2.0000	44.4444	4.3000	104.0000	2.2000	48.8889	0	12	3	11.00	0.00	85.00	100.00	41.00	42.00	60.00	75.00	66.67	68.00	2.00
EMS-L000062	2.00	48	F	81.9528	T1 EMS	88.4530	0.3119	31.2694	0.7573	15.1761	0.8631	1.3388	1.4747	1.8475	14.4341	3.8436	312.8529	0.5277	4.6	98.0000	4.4000	97.7778	4.8000	91.0000	3.4000	77.2727	3	12	1	8.00	0.00	85.00	100.00	74.00	52.00	65.00	100.00	100.00	80.00	2.00
EMS-L000063	2.00	73	M	87.4250	T1 EMS	99.3911	0.3325	32.9146	1.0672	15.6012	1.2180	2.0412	1.4335	1.6827	11.0719	3.2845	285.3202	0.4082	5.1	98.0000	4.5000	90.0000	5.9000	82.0000	5.9000	118.0000	3	22	1	1.00	0.00	80.00	100.00	51.00	62.00	75.00	100.00	100.00	72.00	2.00
EMS-L000064	2.00	40	M	121.3274	T1 EMS	60.4501	0.3532	32.3084	0.7319	15.1986	0.7884	1.6075	1.9706	1.6643	13.2871	4.2532	513.5374	0.3080	5.6	78.0000	5.1000	110.8696	5.1000	84.0000	5.0000	113.6364	1	6	1	2.00	0.00	90.00	100.00	74.00	62.00	70.00	87.50	100.00	88.00	2.00
EMS-L000065	2.00	78	F	99.6400	T1 EMS	71.7524	0.1905	16.4586	0.5387	13.1500	0.6029	1.6700	1.6225	1.6776	6.9935	2.4764	244.2317	0.3932	6.5	70.0000	6.4000	128.0000	6.0000	70.0000	5.0000	108.6957	4	39	3	6.00	0.00	40.00	0.00	41.00	57.00	50.00	75.00	100.00	76.00	4.00
EMS-L000066	2.00	65	F	70.2644	T1 EMS	74.2048	0.1935	21.0247	0.5679	13.4605	0.5994	2.0300	0.9339	1.3609	7.6963	2.6649	186.4849	0.3744	5.9	77.0000	5.5000	114.5833	5.5000	78.0000	5.1000	113.3333	2	16	2	12.00	1.00	45.00	0.00	52.00	67.00	45.00	37.50	0.00	28.00	4.00
EMS-L000067	2.00	25	F	55.8592	T1 EMS	108.7369	0.4244	49.2944	0.4292	12.6984	0.4525	1.4200	1.3619	1.8215	15.8242	4.2851	326.7059	0.4780	4.8	93.0000	1.7000	37.7778	2.7000	140.0000	2.2000	48.8889	#NULL!	#NULL!	#NULL!	#NULL!	#NULL!	#NULL!	#NULL!	#NULL!	#NULL!	#NULL!	#NULL!	#NULL!	#NULL!	#NULL!
EMS-L000068	2.00	71	M	76.8062	T1 EMS	86.6907	0.4606	51.9818	0.6393	14.8581	0.7517	1.6275	1.0418	1.9127	16.7157	4.3447	241.2946	0.6951	3.5	127.0000	2.5000	52.0833	3.2000	127.0000	1.7000	38.6364	1	8	2	16.00	0.00	100.00	25.00	84.00	42.00	0.00	75.00	0.00	32.00	2.00
EMS-L000069	2.00	52	F	87.4834	T1 EMS	92.1120	0.1774	23.4781	0.7116	14.9613	0.7850	1.8925	1.3640	1.5999	10.1165	2.4729	214.9778	0.4081	5.5	90.0000	3.7000	74.0000	5.8000	74.0000	5.0000	108.6957	4	31	3	3.00	0.00	50.00	50.00	41.00	40.00	45.00	50.00	100.00	60.00	4.00
EMS-L000070	2.00	52	F	73.6528	T1 EMS	81.4259	0.2339	27.3313	0.5034	13.1175	0.5269	2.0900	1.1325	1.5767	11.4192	3.4153	250.1618	0.3890	5.5	78.0000	3.9000	86.6667	4.9000	89.0000	4.9000	111.3636	5	22	1	10.00	0.00	40.00	50.00	41.00	#NULL!	35.00	75.00	100.00	68.00	2.00
EMS-L000071	2.00	46	F	85.1165	T1 EMS	82.6164	0.2687	29.8443	0.7065	17.3236	0.7813	1.2812	1.2548	1.5110	10.8312	3.6749	311.1990	0.2197	5.6	76.0000	3.7000	82.2222	4.3000	102.0000	4.0000	90.9091	7	24	3	5.00	0.00	50.00	25.00	41.00	42.00	55.00	62.50	100.00	68.00	3.00
EMS-L000072	2.00	62	M	104.9414	T1 EMS	77.3935	0.2733	30.7683	0.8885	16.6666	1.0220	1.8625	1.5277	1.4947	11.6606	4.1057	427.9071	0.4834	0.0	#NULL!	#NULL!	#NULL!	#NULL!	#NULL!	0.0000	#NULL!	4	24	2	12.00	1.00	75.00	0.00	41.00	35.00	35.00	100.00	0.00	52.00	5.00
EMS-L000073	2.00	51	F	51.4772	T1 EMS	97.5011	0.3608	38.7606	0.7231	13.7283	0.8103	1.2637	0.8021	1.6495	11.9361	3.8652	191.6741	0.6061	2.0	156.0000	1.6000	35.5556	1.2000	173.0000	1.2000	26.6667	7	14	4	14.00	0.00	95.00	0.00	22.00	52.00	30.00	75.00	0.00	40.00	4.00
EMS-L000074	2.00	52	M	91.5499	T1 EMS	108.5996	0.4878	50.4317	0.8580	15.4065	1.0458	1.1150	1.7559	1.9672	15.6419	4.1960	381.9149	0.0222	6.5	65.0000	6.3000	131.2500	5.0000	89.0000	4.5000	100.0000	1	8	1	7.00	0.00	100.00	100.00	84.00	72.00	70.00	100.00	100.00	76.00	2.00
EMS-L000075	2.00	72	F	60.4208	T1 EMS	108.9363	0.1967	27.6407	0.6396	13.8782	0.7045	1.1213	0.9555	1.6234	11.6271	2.5768	154.6639	0.4608	6.1	78.0000	2.0000	40.0000	5.1000	89.0000	3.5000	76.0870	5	13	1	3.00	0.00	80.00	100.00	62.00	57.00	70.00	87.50	100.00	80.00	3.00
EMS-L000076	2.00	79	M	95.3332	T1 EMS	82.1162	0.1743	24.1057	0.6186	13.8847	0.6616	2.8125	1.4611	1.5693	5.8820	1.7530	166.4370	0.3280	5.5	90.0000	2.5000	50.0000	5.9000	82.0000	5.5000	110.0000	1	12	1	4.00	0.00	40.00	50.00	74.00	57.00	65.00	100.00	100.00	88.00	1.00
EMS-L000077	2.00	60	F	64.4575	T1 EMS	73.3621	0.1178	22.2339	0.5276	13.1410	0.5649	1.8937	0.9426	1.5011	8.1526	3.0728	196.7581	0.4149	5.6	83.0000	5.0000	104.1667	6.1000	64.0000	4.0000	88.8889	3	4	#NULL!	6.00	0.00	95.00	100.00	62.00	62.00	65.00	100.00	100.00	68.00	2.00
EMS-L000078	2.00	70	M	70.5693	T1 EMS	24.7971	0.0533	8.6245	0.0003	10.6501	0.2684	3.4150	1.6476	1.5805	4.0765	1.9196	204.0629	0.3198	4.0	120.0000	2.7000	54.0000	3.7000	126.0000	3.7000	74.0000	2	10	1	2.00	0.00	30.00	25.00	62.00	52.00	65.00	87.50	100.00	92.00	2.00
EMS-L000079	2.00	77	F	58.1987	T1 EMS	92.1177	0.1793	21.5888	0.3735	11.2975	0.3813	1.7725	0.9235	1.6289	10.1731	3.3421	193.2145	0.6515	7.0	60.0000	2.9000	58.0000	5.4000	83.0000	3.7000	80.4348	1	2	2	2.00	0.00	100.00	100.00	74.00	87.00	80.00	100.00	100.00	88.00	1.00
EMS-L000080	2.00	28	F	62.3644	T1 EMS	85.9163	0.3034	37.1682	0.7367	15.3776	0.8345	1.1688	1.1247	1.8490	16.7471	4.5341	281.2525	0.4964	5.0	89.0000	3.5000	77.7778	3.2000	129.0000	3.0000	66.6667	0	6	1	6.00	1.00	80.00	75.00	51.00	62.00	25.00	75.00	0.00	76.00	1.00
EMS-L000082	2.00	52	F	64.8065	T1 EMS	98.1987	0.2958	32.9652	0.5971	12.7076	0.6750	1.7400	1.2385	1.9595	15.1731	4.1705	268.7892	0.5611	3.9	113.0000	3.0000	66.6667	3.7000	116.0000	3.5000	79.5455	2	12	1	4.00	0.00	90.00	100.00	84.00	97.00	75.00	100.00	100.00	90.00	2.00
EMS-L000083	2.00	46	M	96.4806	T1 EMS	83.0603	0.3599	41.2166	0.6104	14.0711	0.6765	1.7225	1.6804	1.7850	15.9221	3.7553	360.4889	0.7031	5.1	89.0000	4.1000	89.1304	4.0000	109.0000	3.0000	68.1818	1	8	1	3.00	0.00	90.00	100.00	84.00	72.00	70.00	100.00	100.00	84.00	1.00
EMS-L000084	2.00	76	M	84.0592	T1 EMS	69.3114	0.1730	21.7334	0.4504	11.6400	0.4684	1.5000	1.2527	1.5256	9.8053	3.7066	310.3495	0.5860	5.5	90.0000	4.5000	90.0000	5.3000	94.0000	4.9000	98.0000	4	10	#NULL!	0.00	0.00	95.00	100.00	72.00	87.00	80.00	100.00	100.00	92.00	3.00
EMS-L000085	2.00	57	F	78.2176	T1 EMS	94.4437	0.2587	30.0317	0.6256	14.3030	0.6655	1.6375	0.9825	1.2852	6.0595	2.7349	213.1876	0.4360	5.8	71.0000	5.3000	117.7778	6.0000	64.0000	5.4000	122.7273	7	20	2	7.00	0.00	65.00	100.00	51.00	42.00	45.00	87.50	100.00	72.00	3.00
EMS-L000086	2.00	#NULL!	F	58.3131	T1 EMS	87.4813	0.2787	29.8587	0.6769	14.0634	0.7882	1.2550	1.0198	1.7966	13.7286	3.8436	222.4676	0.9571	5.0	89.0000	4.5000	100.0000	3.9000	111.0000	3.2000	72.7273	6	32	1	10.00	0.00	80.00	25.00	31.00	47.00	35.00	62.50	100.00	52.00	3.00
EMS-L000001	2.00	51	M	93.7211	T2 EMS	93.3802	0.3141	43.3128	0.6023	14.9676	0.6365	1.6013	1.9677	2.1517	17.4002	3.9093	#NULL!	1.1583	5.8	79.0000	3.7000	77.0833	5.6000	76.0000	4.3000	95.5556	2	2	1	6.00	0.00	90.00	75.00	74.00	72.00	40.00	75.00	66.67	68.00	3.00
EMS-L000002	2.00	54	F	71.3406	T2 EMS	86.4123	0.2795	28.2653	0.3929	11.6539	0.4047	1.5025	1.2069	1.7350	13.4348	3.5941	#NULL!	0.0277	5.8	71.0000	4.0000	88.8889	5.1000	84.0000	4.0000	90.9091	6	24	2	9.00	0.00	80.00	75.00	51.00	57.00	20.00	62.50	66.67	52.00	3.00
EMS-L000003	2.00	32	M	84.1561	T2 EMS	70.9001	0.3945	41.3979	0.7284	16.9692	0.8521	1.4475	1.3135	1.5961	9.5819	3.5421	#NULL!	0.5952	4.6	100.0000	2.2000	47.8261	2.2000	150.0000	1.8000	40.9091	7	18	1	2.00	0.00	80.00	25.00	22.00	52.00	50.00	75.00	100.00	88.00	3.00
EMS-L000004	2.00	43	F	61.5218	T2 EMS	93.5739	0.3075	34.7598	0.7860	18.8414	0.9426	0.7025	1.1110	1.8495	14.9520	4.0910	250.5975	0.4302	4.9	91.0000	4.4000	97.7778	4.1000	107.0000	2.4000	54.5455	1	4	1	4.00	0.00	100.00	100.00	84.00	92.00	60.00	100.00	100.00	64.00	1.00
EMS-L000005	2.00	58	M	74.6739	T2 EMS	94.2020	0.3902	39.9750	0.7643	15.5366	0.8238	1.4500	1.1607	1.5923	11.1309	2.9820	#NULL!	0.5852	5.9	77.0000	5.5000	114.5833	5.5000	78.0000	3.5000	77.7778	2	6	1	0.00	0.00	95.00	100.00	84.00	97.00	80.00	100.00	100.00	100.00	1.00
EMS-L000006	2.00	26	F	63.3225	T2 EMS	89.5789	0.3617	39.3387	0.5974	15.9849	0.6771	1.1013	1.4432	2.3346	17.3097	4.1604	#NULL!	0.8355	5.0	89.0000	4.6000	102.2222	4.4000	102.0000	3.0000	66.6667	3	16	1	6.00	0.00	100.00	75.00	62.00	77.00	70.00	75.00	66.67	84.00	4.00
EMS-L000007	2.00	53	F	58.9349	T2 EMS	74.4663	0.2142	24.7443	0.4256	13.6885	0.4536	1.6612	0.9831	1.7073	11.9469	3.7801	#NULL!	0.5438	4.1	109.0000	3.7000	82.2222	3.9000	111.0000	3.2000	72.7273	0	#NULL!	#NULL!	15.00	1.00	#NULL!	#NULL!	#NULL!	#NULL!	#NULL!	#NULL!	#NULL!	#NULL!	#NULL!
EMS-L000008	2.00	57	F	90.5763	T2 EMS	81.9604	0.2183	25.8380	0.6022	14.2188	0.6870	1.4800	1.3485	1.5199	9.8686	3.3486	302.9455	0.4514	5.1	87.0000	4.6000	102.2222	5.0000	86.0000	4.8000	109.0909	4	40	2	16.00	0.00	55.00	100.00	41.00	45.00	25.00	50.00	0.00	28.00	2.00
EMS-L000009	2.00	62	M	73.2711	T2 EMS	83.0006	0.2934	33.1740	0.4591	11.7474	0.4912	1.5500	1.3383	1.8668	15.4296	4.3724	319.6369	0.6354	5.5	88.0000	5.5000	112.2449	5.3000	85.0000	4.5000	97.8261	2	10	2	0.00	0.00	80.00	100.00	62.00	77.00	70.00	87.50	100.00	80.00	1.00
EMS-L000010	2.00	52	F	79.9648	T2 EMS	85.9058	0.2877	28.7435	0.5668	12.9823	0.6169	1.4600	1.2217	1.5623	12.5562	3.7308	297.5156	0.5090	5.5	78.0000	4.5000	100.0000	6.6000	50.0000	4.8000	109.0909	5	14	2	6.00	0.00	77.78	100.00	51.00	67.00	65.00	87.50	100.00	72.00	2.00
EMS-L000011	2.00	52	M	99.1362	T2 EMS	77.1931	0.3077	35.5943	0.6845	14.6130	0.7415	1.6400	1.6536	1.7071	12.3458	4.4867	443.1684	0.9177	0.0	#NULL!	#NULL!	#NULL!	#NULL!	#NULL!	0.0000	#NULL!	0	#NULL!	#NULL!	15.00	1.00	#NULL!	#NULL!	#NULL!	#NULL!	#NULL!	#NULL!	#NULL!	#NULL!	#NULL!
EMS-L000012	2.00	72	F	64.9947	T2 EMS	93.4356	0.2292	23.4995	0.4598	14.0820	0.5033	1.4500	0.9026	1.4222	8.1852	3.3067	214.0099	0.4846	7.0	60.0000	6.4000	128.0000	6.0000	70.0000	4.5000	97.8261	3	22	1	6.00	0.00	70.00	75.00	51.00	37.00	60.00	100.00	100.00	70.00	3.00
EMS-L000013	2.00	34	F	65.3017	T2 EMS	85.4273	0.2629	34.7887	0.6343	14.6291	0.7062	1.3525	1.1037	1.7304	11.7264	0.8380	54.5014	0.1476	4.8	93.0000	4.4000	97.7778	4.0000	111.0000	3.2000	71.1111	0	0	1	0.00	0.00	100.00	100.00	100.00	100.00	100.00	100.00	100.00	100.00	1.00
EMS-L000014	2.00	33	F	79.1990	T2 EMS	95.1682	0.3193	39.2859	0.4838	13.0684	0.4993	1.8975	1.4822	1.9123	15.7052	4.3892	346.9123	0.7166	6.6	53.0000	6.4000	142.2222	5.6000	76.0000	5.0000	111.1111	2	14	1	4.00	0.00	85.00	100.00	62.00	82.00	45.00	50.00	0.00	60.00	2.00
EMS-L000015	2.00	53	F	57.8392	T2 EMS	102.7124	0.2935	33.8591	0.6831	13.6349	0.7689	1.1638	1.0708	1.8763	15.4406	4.1453	241.2308	0.7517	4.9	91.0000	3.7000	82.2222	4.3000	102.0000	3.9000	88.6364	2	10	1	5.00	0.00	90.00	100.00	74.00	57.00	35.00	100.00	100.00	88.00	2.00
EMS-L000016	2.00	66	F	68.4822	T2 EMS	107.2309	0.2446	29.8989	0.6234	14.2332	0.6913	1.2337	0.9651	1.4411	7.8779	3.1929	218.0441	0.2866	5.1	94.0000	4.0000	83.3333	4.8000	93.0000	3.9000	86.6667	3	4	1	3.00	0.00	75.00	100.00	61.00	82.00	60.00	100.00	100.00	80.00	3.00
EMS-L000017	2.00	86	F	70.4730	T2 EMS	79.8733	0.1502	15.4591	0.3000	11.2882	0.3048	2.6088	1.0449	1.5168	7.0847	2.3590	#NULL!	0.3783	5.5	90.0000	2.7000	54.0000	6.0000	70.0000	5.6000	121.7391	6	56	3	7.00	1.00	10.00	100.00	22.00	45.00	30.00	37.50	100.00	64.00	3.00
EMS-L000018	2.00	56	M	74.8987	T2 EMS	69.9279	0.1994	30.2671	0.3290	12.3039	0.3373	1.0838	1.2571	1.7235	10.5208	3.6592	272.1534	0.5442	6.1	73.0000	5.4000	112.5000	4.9000	91.0000	4.9000	108.8889	1	22	2	9.00	0.00	90.00	75.00	62.00	42.00	50.00	87.50	100.00	52.00	1.00
EMS-L000019	2.00	53	F	135.7112	T2 EMS	28.6663	0.0930	12.9979	0.3243	12.1181	0.3331	1.7513	1.6856	1.2660	5.3925	3.0673	#NULL!	0.4913	6.5	56.0000	4.8000	106.6667	5.5000	75.0000	5.3000	120.4545	5	48	4	10.00	1.00	50.00	75.00	51.00	45.00	40.00	75.00	100.00	52.00	2.00
EMS-L000020	2.00	42	M	83.2982	T2 EMS	90.5501	0.4748	47.0991	1.0574	21.2783	1.3639	1.0862	#NULL!	1.8533	15.0768	5.5360	#NULL!	0.2683	6.5	56.0000	4.8000	106.6667	5.5000	75.0000	5.3000	120.4545	3	12	2	9.00	0.00	75.00	100.00	62.00	82.00	60.00	100.00	100.00	64.00	2.00
EMS-L000021	2.00	41	F	65.1648	T2 EMS	82.8796	0.2553	31.5191	0.5935	14.3684	0.6646	1.2787	1.0967	1.7209	12.1338	4.0476	263.0402	0.6127	4.3	104.0000	4.0000	88.8889	2.7000	139.0000	2.5000	56.8182	3	12	1	2.00	0.00	90.00	100.00	62.00	82.00	60.00	100.00	100.00	75.00	2.00
EMS-L000022	2.00	51	F	64.2519	T2 EMS	95.6655	0.2919	32.3368	0.8359	17.6516	1.0403	1.0738	1.2618	2.0208	18.2976	3.7066	236.0025	0.4694	4.3	104.0000	1.7000	37.7778	4.9000	89.0000	4.3000	97.7273	0	#NULL!	#NULL!	15.00	1.00	#NULL!	#NULL!	#NULL!	#NULL!	#NULL!	#NULL!	#NULL!	#NULL!	#NULL!
EMS-L000023	2.00	59	M	106.5716	T2 EMS	63.3189	0.3072	26.3364	0.7475	18.3564	0.8515	1.7725	1.8572	1.7932	11.9335	3.6398	384.3891	0.5285	6.5	65.0000	6.5000	135.4167	5.4000	80.0000	4.8000	106.6667	0	#NULL!	#NULL!	15.00	1.00	#NULL!	#NULL!	#NULL!	#NULL!	#NULL!	#NULL!	#NULL!	#NULL!	#NULL!
EMS-L000025	2.00	53	F	57.8559	T2 EMS	109.7017	0.2599	36.4289	0.7783	15.3716	0.9381	1.5662	1.0459	1.8485	14.0498	3.7553	216.6680	0.5127	6.5	56.0000	2.2000	48.8889	4.8000	91.0000	3.7000	84.0909	3	8	2	11.00	0.00	95.00	75.00	74.00	65.00	40.00	75.00	100.00	68.00	3.00
EMS-L000026	2.00	66	F	91.6072	T2 EMS	75.7591	0.1578	21.1181	0.0091	12.0254	0.0000	2.4237	1.2361	1.3782	5.7109	2.4036	219.8159	0.3663	6.8	58.0000	4.5000	93.7500	5.8000	71.0000	4.6000	102.2222	6	44	2	6.00	0.00	25.00	100.00	41.00	60.00	45.00	75.00	100.00	84.00	3.00
EMS-L000027	2.00	54	M	89.8215	T2 EMS	71.3021	0.3034	32.0519	0.6697	14.4559	0.7598	1.2950	1.5500	1.7629	14.0926	4.4750	#NULL!	0.6598	5.6	76.0000	4.0000	88.8889	5.0000	86.0000	4.1000	93.1818	1	2	1	2.00	0.00	100.00	100.00	84.00	77.00	85.00	100.00	100.00	92.00	2.00
EMS-L000028	2.00	64	F	81.8852	T2 EMS	102.6259	0.2572	29.3178	0.5449	14.2958	0.5699	1.7313	1.2025	1.5015	8.2980	3.3388	272.6711	0.2637	6.1	73.0000	6.0000	125.0000	6.5000	56.0000	4.0000	88.8889	2	10	2	4.00	0.00	95.00	100.00	72.00	72.00	40.00	100.00	100.00	88.00	1.00
EMS-L000030	2.00	55	F	112.6927	T2 EMS	88.6410	0.3276	28.6874	0.5577	13.9553	0.6248	1.6037	1.5344	1.3936	8.1694	1.1239	126.1805	0.1376	5.9	69.0000	5.8000	128.8889	5.4000	77.0000	4.9000	111.3636	0	1	1	3.00	0.00	100.00	100.00	84.00	82.00	60.00	100.00	100.00	68.00	3.00
EMS-L000031	2.00	47	F	65.4144	T2 EMS	90.5385	0.2489	32.2134	0.4720	12.3391	0.4888	1.4062	1.0397	1.6254	12.2012	3.3388	217.7722	0.5045	4.1	109.0000	1.3000	28.8889	2.7000	139.0000	2.2000	50.0000	7	54	4	11.00	1.00	45.00	0.00	22.00	40.00	5.00	50.00	0.00	28.00	2.00
EMS-L000032	2.00	50	F	58.6214	T2 EMS	105.6559	0.3208	36.0646	0.5570	12.6137	0.5938	1.2513	1.1775	2.0574	18.2641	4.1554	242.5170	0.9192	5.1	87.0000	4.0000	88.8889	4.0000	109.0000	3.5000	79.5455	3	22	1	0.00	0.00	90.00	100.00	51.00	87.00	75.00	100.00	100.00	92.00	2.00
EMS-L000033	2.00	35	F	57.7304	T2 EMS	92.8189	0.3330	37.6708	0.5217	12.9583	0.5531	1.2825	0.9399	1.6677	12.2537	4.3120	247.8115	0.6778	4.1	109.0000	1.2000	26.6667	2.9000	136.0000	2.7000	60.0000	4	12	1	3.00	0.00	80.00	75.00	62.00	52.00	30.00	75.00	0.00	72.00	2.00
EMS-L000034	2.00	34	F	74.7251	T2 EMS	108.3144	0.3699	44.1146	0.6162	15.1342	0.6651	1.3088	1.4679	2.0105	16.2638	4.1705	310.4950	0.7266	4.0	111.0000	3.7000	82.2222	4.8000	93.0000	3.9000	86.6667	0	6	1	4.00	0.00	90.00	100.00	84.00	67.00	60.00	100.00	100.00	76.00	3.00
EMS-L000035	2.00	53	M	78.0715	T2 EMS	83.7708	0.3182	38.1468	0.5362	14.0689	0.5694	1.2537	1.3384	1.7542	13.2584	3.5495	#NULL!	0.4913	6.3	69.0000	3.9000	81.2500	5.4000	80.0000	5.0000	111.1111	0	4	1	6.00	0.00	95.00	100.00	84.00	62.00	80.00	100.00	100.00	84.00	1.00
EMS-L000036	2.00	78	M	107.3101	T2 EMS	63.8185	0.1239	19.1974	0.2831	11.1140	0.2899	1.4512	1.4429	1.3751	5.9974	2.5885	#NULL!	0.3841	6.6	68.0000	5.8000	116.0000	6.0000	80.0000	4.0000	80.0000	2	36	1	9.00	1.00	45.00	#NULL!	22.00	#NULL!	#NULL!	50.00	#NULL!	#NULL!	2.00
EMS-L000037	2.00	41	M	99.7731	T2 EMS	77.4611	0.3671	40.7066	0.6004	12.8267	0.6490	1.3050	1.6484	1.6983	14.3884	4.3012	425.7005	0.5704	6.1	67.0000	5.6000	121.7391	4.0000	109.0000	3.9000	88.6364	5	8	#NULL!	0.00	0.00	90.00	75.00	72.00	57.00	65.00	100.00	100.00	92.00	3.00
EMS-L000038	2.00	70	F	80.3983	T2 EMS	100.4258	0.3299	36.6425	0.6450	13.6552	0.7112	1.5075	1.2916	1.6433	11.3437	3.8179	305.9844	0.7901	5.9	69.0000	3.0000	66.6667	3.7000	116.0000	3.0000	68.1818	1	6	1	3.00	0.00	100.00	100.00	84.00	97.00	90.00	100.00	100.00	100.00	2.00
EMS-L000039	2.00	58	F	84.8484	T2 EMS	88.6874	0.1863	23.1062	0.0090	14.7416	0.0000	1.3537	1.2486	1.5067	7.6043	2.9112	246.0159	0.4676	5.6	88.0000	3.7000	74.0000	6.5000	59.0000	5.9000	128.2609	4	31	3	2.00	0.00	40.00	0.00	41.00	32.00	80.00	87.50	100.00	88.00	1.00
EMS-L000040	2.00	63	F	70.0174	T2 EMS	89.8469	0.2822	27.9854	0.5349	12.5740	0.5728	1.2375	1.1199	1.6385	13.4091	3.9093	272.4559	0.8617	3.7	118.0000	3.2000	71.1111	5.1000	84.0000	4.3000	97.7273	4	10	1	6.00	0.00	80.00	50.00	51.00	57.00	40.00	100.00	33.33	72.00	3.00
EMS-L000041	2.00	51	F	80.7125	T2 EMS	96.8358	0.2722	27.9586	0.6192	12.9069	0.6647	1.8012	1.2620	1.5989	10.1975	3.3716	271.3514	0.5681	5.1	94.0000	4.4000	91.6667	4.5000	100.0000	4.3000	95.5556	5	24	3	5.00	0.00	80.00	0.00	31.00	50.00	25.00	62.50	100.00	72.00	3.00
EMS-L000042	2.00	37	F	75.4815	T2 EMS	90.0662	0.3413	30.6112	0.6004	13.5753	0.6656	1.6075	1.3329	1.8021	15.1600	4.0191	303.1201	0.7968	3.5	122.0000	3.2000	71.1111	2.7000	139.0000	2.4000	54.5455	2	10	1	8.00	0.00	90.00	100.00	84.00	67.00	85.00	100.00	100.00	92.00	2.00
EMS-L000045	2.00	54	F	#NULL!	T2 EMS	#NULL!	#NULL!	#NULL!	0.0949	10.6412	0.0000	2.7525	1.5730	1.5344	6.8659	1.7766	185.7217	0.3316	0.0	#NULL!	#NULL!	#NULL!	5.3000	82.0000	4.8000	106.6667	0	#NULL!	#NULL!	15.00	1.00	#NULL!	#NULL!	#NULL!	#NULL!	#NULL!	#NULL!	#NULL!	#NULL!	#NULL!
EMS-L000046	2.00	55	F	89.0365	T2 EMS	68.6471	0.1398	22.4704	0.2424	11.0151	0.2470	1.9338	#NULL!	1.3093	6.3201	2.9872	#NULL!	0.3916	4.3	104.0000	1.5000	33.3333	5.0000	86.0000	4.5000	102.2727	4	34	1	2.00	0.00	60.00	75.00	41.00	55.00	40.00	75.00	33.33	80.00	4.00
EMS-L000047	2.00	74	F	59.3003	T2 EMS	121.4455	0.2424	32.9750	0.5714	14.3969	0.6421	1.2550	0.9908	1.7171	13.6395	4.7342	278.5594	0.2521	5.4	88.0000	2.9000	60.4167	4.8000	93.0000	3.2000	71.1111	5	40	1	8.00	0.00	50.00	100.00	41.00	66.67	25.00	25.00	0.00	56.00	2.00
EMS-L000048	2.00	52	F	74.2672	T2 EMS	83.7892	0.1420	20.2386	0.5799	13.9422	0.6200	1.4250	1.0604	1.4665	7.1937	2.1560	158.9707	0.3751	5.8	71.0000	5.0000	111.1111	5.8000	71.0000	4.1000	91.1111	3	15	2	3.00	0.00	72.50	100.00	84.00	72.00	85.00	100.00	100.00	85.00	1.00
EMS-L000049	2.00	48	F	63.8887	T2 EMS	76.4258	0.2047	25.5715	0.5913	13.5775	0.6326	1.5113	1.0600	1.6999	11.7220	3.7594	239.0595	0.5991	3.5	122.0000	2.5000	55.5556	3.9000	111.0000	1.1000	25.0000	6	14	2	1.00	0.00	80.00	0.00	51.00	77.00	40.00	62.50	100.00	88.00	2.00
EMS-L000050	2.00	72	F	63.5798	T2 EMS	77.8922	0.2327	27.0920	0.4373	13.0222	0.4571	1.9887	0.9400	1.5208	12.0490	3.3650	212.0788	0.7147	4.3	104.0000	2.9000	64.4444	2.9000	134.0000	2.4000	54.5455	6	20	1	5.00	0.00	70.00	25.00	41.00	45.00	35.00	87.50	100.00	68.00	4.00
EMS-L000051	2.00	66	F	47.7253	T2 EMS	111.0790	0.2336	27.8144	0.9075	16.6967	1.1873	1.2563	0.8338	1.7940	14.2812	3.9864	188.9223	0.2053	6.0	80.0000	4.9000	98.0000	4.0000	113.0000	3.5000	76.0870	2	6	1	7.00	0.00	95.00	100.00	72.00	32.00	65.00	100.00	100.00	68.00	2.00
EMS-L000052	2.00	75	F	78.4010	T2 EMS	80.8135	0.1701	22.3021	0.6057	14.7167	0.6402	1.7125	1.1478	1.4998	8.9582	3.5385	276.1407	0.5503	6.1	73.0000	5.8000	120.8333	5.5000	78.0000	4.8000	106.6667	5	33	3	2.00	0.00	50.00	50.00	41.00	45.00	40.00	75.00	100.00	68.00	3.00
EMS-L000053	2.00	72	F	65.3394	T2 EMS	97.0026	0.2144	23.3332	0.3567	12.0915	0.3701	1.5475	1.0205	1.6028	11.4179	3.5828	232.6172	0.5109	4.9	102.0000	2.5000	50.0000	4.0000	113.0000	4.0000	86.9565	2	7	2	0.00	0.00	80.00	100.00	84.00	62.00	65.00	100.00	100.00	84.00	3.00
EMS-L000054	2.00	53	F	74.7047	T2 EMS	90.8535	0.1938	22.7208	0.6383	15.3507	0.7296	1.2950	1.1401	1.5652	9.1544	3.3195	246.5638	0.4186	5.5	90.0000	3.2000	64.0000	5.0000	91.0000	2.7000	58.6957	1	4	1	0.00	0.00	75.00	100.00	84.00	67.00	70.00	100.00	100.00	92.00	3.00
EMS-L000056	2.00	42	F	60.3433	T2 EMS	79.9183	0.3239	26.5279	0.6743	14.9646	0.7576	1.0287	1.1261	1.9184	16.6931	4.3337	259.3993	0.5014	3.5	122.0000	2.4000	53.3333	2.4000	145.0000	2.2000	50.0000	2	20	1	10.00	0.00	80.00	75.00	52.00	42.00	40.00	62.50	66.67	64.00	3.00
EMS-L000057	2.00	58	F	81.6149	T2 EMS	81.3675	0.2504	30.6991	0.7079	15.1888	0.7972	1.6650	1.4009	1.7591	12.8133	3.8010	308.6599	0.7356	5.0	89.0000	3.7000	82.2222	4.1000	107.0000	4.0000	90.9091	4	20	2	5.00	0.00	85.00	100.00	51.00	50.00	50.00	100.00	100.00	84.00	3.00
EMS-L000058	2.00	55	F	82.0528	T2 EMS	86.6212	0.1808	26.9966	0.7875	17.0861	0.8868	1.1725	1.2425	1.5527	10.8542	3.3035	269.5768	0.7169	5.3	82.0000	4.5000	100.0000	5.3000	80.0000	5.0000	113.6364	1	22	1	10.00	1.00	85.00	75.00	62.00	42.00	45.00	87.50	0.00	52.00	2.00
EMS-L000059	2.00	71	M	95.7486	T2 EMS	83.0609	0.2742	36.2375	0.7502	14.0133	0.8292	1.8763	1.7252	1.8477	13.6952	3.8222	363.9247	0.2171	5.6	83.0000	4.9000	102.0833	5.4000	80.0000	5.0000	111.1111	0	10	1	0.00	0.00	90.00	75.00	84.00	87.00	80.00	100.00	100.00	100.00	2.00
EMS-L000060	2.00	28	M	56.5387	T2 EMS	71.0991	0.2066	24.3677	0.5647	12.3524	0.5929	2.1537	0.8930	1.6243	6.2715	2.4291	136.1756	0.4045	5.5	90.0000	2.5000	50.0000	5.4000	92.0000	4.9000	98.0000	6	52	1	7.00	1.00	40.00	0.00	22.00	30.00	35.00	37.50	33.33	48.00	4.00
EMS-L000061	2.00	47	F	58.0311	T2 EMS	82.5632	0.3259	35.6456	0.6794	13.5162	0.7344	1.7713	0.8779	1.5572	10.3382	4.3948	252.6281	0.6967	3.5	122.0000	3.4000	75.5556	4.0000	111.0000	2.5000	55.5556	4	12	3	13.00	0.00	90.00	100.00	51.00	37.00	45.00	50.00	66.67	68.00	1.00
EMS-L000062	2.00	72	F	81.6405	T2 EMS	92.8049	0.2930	32.7544	0.7053	15.8602	0.7742	1.2950	1.4956	1.8822	14.9981	4.4576	361.1833	0.4865	5.0	89.0000	2.5000	55.5556	4.6000	95.0000	4.6000	104.5455	5	18	1	6.00	0.00	80.00	100.00	61.00	82.00	40.00	100.00	66.67	76.00	3.00
EMS-L000063	2.00	40	M	86.1459	T2 EMS	98.2056	0.3136	32.4275	1.0643	15.6364	1.2286	1.8075	1.4141	1.6871	12.7410	3.3650	287.6217	0.4626	6.3	74.0000	5.3000	106.0000	5.1000	98.0000	4.5000	90.0000	3	22	2	0.00	0.00	90.00	100.00	84.00	52.00	75.00	87.50	100.00	84.00	3.00
EMS-L000064	2.00	77	M	122.3885	T2 EMS	62.4934	0.3620	33.3340	0.7662	14.9894	0.8405	1.3412	1.9923	1.6665	13.4295	4.1304	503.4995	0.7681	5.8	74.0000	5.5000	119.5652	4.9000	89.0000	4.5000	102.2727	0	10	1	2.00	0.00	90.00	100.00	84.00	52.00	65.00	100.00	100.00	80.00	3.00
EMS-L000065	2.00	64	F	100.6648	T2 EMS	75.5673	0.1521	17.2978	0.4432	11.9005	0.4621	1.3675	1.5178	1.5465	6.8795	2.9038	290.6193	0.4991	6.1	78.0000	6.0000	120.0000	6.0000	70.0000	5.3000	115.2174	4	22	3	3.00	0.00	60.00	75.00	62.00	72.00	70.00	100.00	100.00	88.00	1.00
EMS-L000066	2.00	22	F	71.5454	T2 EMS	72.3791	0.1955	20.4554	0.5945	12.8183	0.6263	2.1625	0.9536	1.3682	7.3917	3.9452	280.4031	0.5629	6.3	69.0000	5.9000	122.9167	4.9000	91.0000	4.3000	95.5556	3	20	2	4.00	1.00	65.00	25.00	62.00	67.00	40.00	75.00	0.00	60.00	4.00
EMS-L000069	2.00	52	F	87.0021	T2 EMS	103.0244	0.2108	26.1936	0.5428	13.2644	0.5839	1.7300	1.4298	1.6831	11.8977	3.2319	279.9714	0.4544	6.3	74.0000	2.7000	54.0000	6.0000	70.0000	5.6000	121.7391	3	24	2	2.00	0.00	60.00	75.00	62.00	52.00	60.00	100.00	100.00	80.00	2.00
EMS-L000070	2.00	45	F	72.3816	T2 EMS	93.4797	0.2698	31.3296	0.5055	13.4576	0.5273	1.4787	1.2245	1.7351	13.2772	3.8696	278.4792	0.5946	5.0	89.0000	2.4000	53.3333	3.0000	132.0000	2.2000	50.0000	6	22	3	7.00	0.00	60.00	50.00	41.00	52.50	55.00	87.50	100.00	68.00	2.00
EMS-L000071	2.00	62	F	83.0783	T2 EMS	80.8779	0.2585	29.1254	0.6432	14.7181	0.6832	0.9588	1.3066	1.6126	10.5319	3.4775	287.3079	0.6697	5.1	87.0000	4.6000	102.2222	4.4000	100.0000	3.2000	72.7273	6	28	4	10.00	0.00	70.00	0.00	31.00	30.00	30.00	37.50	0.00	56.00	2.00
EMS-L000072	2.00	36	M	104.5168	T2 EMS	79.0706	0.2583	31.3649	0.9018	15.5425	1.0576	1.6588	1.5978	1.6158	13.3804	3.8696	390.1880	0.4782	0.0	#NULL!	#NULL!	#NULL!	#NULL!	#NULL!	0.0000	#NULL!	3	22	3	4.00	1.00	65.00	100.00	62.00	47.00	30.00	100.00	0.00	60.00	2.00
EMS-L000074	2.00	72	M	91.9749	T2 EMS	109.5019	0.4408	50.7342	0.9431	17.0155	1.1445	1.1425	1.7927	2.0018	17.2541	4.4061	402.3791	0.7138	6.9	56.0000	5.5000	114.5833	4.5000	100.0000	4.0000	88.8889	2	22	3	7.00	0.00	25.00	0.00	62.00	47.00	40.00	62.50	0.00	68.00	3.00
EMS-L000075	2.00	79	F	60.4664	T2 EMS	101.7705	0.1913	25.7591	0.5825	13.0688	0.6330	1.1525	0.9146	1.5999	11.1184	3.2289	188.2132	0.4179	5.1	98.0000	4.5000	90.0000	4.8000	96.0000	3.7000	80.4348	4	22	1	4.00	0.00	80.00	75.00	51.00	67.00	55.00	100.00	100.00	76.00	3.00
EMS-L000076	2.00	60	M	94.8498	T2 EMS	81.1560	0.1576	23.7560	1.5048	15.7578	3.9562	2.5338	1.3589	1.4680	6.6905	2.3852	225.1529	0.4203	3.9	122.0000	3.5000	70.0000	5.3000	94.0000	5.1000	102.0000	4	36	3	6.00	1.00	30.00	25.00	51.00	57.00	60.00	62.50	33.33	52.00	1.00
EMS-L000077	2.00	70	F	64.1060	T2 EMS	74.7882	0.1418	22.6182	0.5874	12.8208	0.6385	1.7613	1.0328	1.6511	10.2423	3.5568	226.8780	0.5044	6.0	75.0000	4.8000	100.0000	4.5000	100.0000	2.9000	64.4444	3	8	1	6.00	0.00	90.00	100.00	62.00	67.00	70.00	100.00	100.00	68.00	2.00
EMS-L000078	2.00	76	M	54.3130	T2 EMS	49.2350	0.1204	17.0725	0.2913	12.0069	0.2993	3.3663	1.4627	1.3758	3.4826	1.3508	146.4481	0.2169	4.9	102.0000	3.0000	60.0000	3.7000	126.0000	2.5000	50.0000	2	13	1	2.00	0.00	33.33	100.00	62.00	67.00	70.00	100.00	100.00	90.00	2.00
EMS-L000079	2.00	28	F	58.5042	T2 EMS	97.3305	0.1972	22.7510	0.5414	12.6426	0.5662	1.6600	0.8909	1.5609	11.0716	3.3750	196.4341	0.5859	6.5	70.0000	4.4000	88.0000	5.4000	83.0000	5.3000	115.2174	0	0	3	6.00	0.00	85.00	75.00	74.00	67.00	65.00	100.00	33.33	90.00	2.00
EMS-L000080	2.00	54	F	62.6997	T2 EMS	79.8680	0.2795	34.5000	0.6037	14.8018	0.6507	1.3863	1.0548	1.7252	11.5144	4.8275	300.9676	0.5640	3.7	118.0000	2.0000	44.4444	3.7000	118.0000	1.7000	37.7778	1	4	1	4.00	0.00	95.00	100.00	72.00	57.00	35.00	100.00	66.67	72.00	2.00
EMS-L000082	2.00	46	F	64.9656	T2 EMS	95.8128	0.2810	32.0893	0.5291	12.5301	0.5746	1.6387	1.1208	1.7695	13.9385	4.4692	288.6603	0.2405	4.8	93.0000	3.2000	71.1111	4.5000	98.0000	3.2000	72.7273	1	6	1	4.00	0.00	90.00	100.00	100.00	97.00	95.00	100.00	100.00	100.00	1.00
EMS-L000083	2.00	75	M	91.7665	T2 EMS	86.2307	0.3765	42.6981	0.8493	16.3375	0.9637	1.2975	1.9048	2.1320	16.8612	4.1057	374.0584	0.5895	5.1	89.0000	4.9000	106.5217	4.4000	100.0000	3.7000	84.0909	1	6	1	1.00	0.00	100.00	100.00	100.00	77.00	70.00	100.00	100.00	72.00	1.00
EMS-L000084	2.00	56	M	83.2107	T2 EMS	76.8294	0.1882	24.0090	0.4187	12.8125	0.4315	1.7313	1.2611	1.5524	10.7656	4.0380	334.5023	0.4303	5.0	100.0000	3.9000	78.0000	4.5000	110.0000	4.1000	82.0000	1	12	2	0.00	0.00	95.00	100.00	84.00	82.00	80.00	100.00	100.00	88.00	3.00
EMS-L000085	2.00	50	F	79.6817	T2 EMS	102.5350	0.2426	32.5308	0.5710	14.1486	0.6133	1.4700	1.1833	1.5198	8.6831	3.0082	238.8237	0.3732	5.6	76.0000	4.1000	91.1111	5.1000	84.0000	4.9000	111.3636	3	16	1	4.00	0.00	75.00	100.00	51.00	67.00	65.00	100.00	100.00	72.00	3.00
EMS-L000086	2.00	#NULL!	F	58.3853	T2 EMS	90.4169	0.3294	30.8118	0.5391	13.8556	0.6000	1.2300	1.0538	1.8527	13.6395	3.9957	231.7586	0.7625	5.1	87.0000	3.7000	82.2222	4.8000	91.0000	4.0000	90.9091	7	30	#NULL!	8.00	0.00	90.00	25.00	22.00	35.00	45.00	50.00	0.00	36.00	4.00
EMS-L000001	2.00	52	M	95.8486	T3 EMS	107.2697	0.4286	49.5417	0.8173	16.5182	0.9276	1.5975	1.9278	2.0664	17.8725	4.3392	412.7950	0.2331	0.0	#NULL!	#NULL!	#NULL!	#NULL!	#NULL!	0.0000	#NULL!	2	4	1	3.00	0.00	90.00	75.00	84.00	67.00	55.00	100.00	100.00	72.00	2.00
EMS-L000002	2.00	55	F	76.0355	T3 EMS	85.5277	0.2560	27.8469	0.5220	12.7546	0.5447	2.0487	1.2504	1.6920	12.8061	3.7759	284.5356	0.6171	4.9	91.0000	3.7000	82.2222	4.5000	98.0000	3.2000	72.7273	3	22	#NULL!	8.00	0.00	70.00	75.00	62.00	77.00	45.00	100.00	100.00	52.00	2.00
EMS-L000003	2.00	32	M	85.6513	T3 EMS	81.1309	0.4357	47.1881	0.9536	20.0026	1.1828	1.2713	1.1836	1.4175	9.0554	2.8531	242.9281	0.3367	6.3	63.0000	1.1000	23.9130	4.5000	98.0000	1.2000	27.2727	6	14	1	5.00	0.00	90.00	75.00	62.00	62.00	60.00	100.00	100.00	88.00	3.00
EMS-L000004	2.00	44	F	62.5536	T3 EMS	90.4341	0.3053	33.4588	0.7268	17.0572	0.8260	1.1806	1.1384	1.8641	16.1711	3.8137	237.5043	0.2765	4.0	111.0000	3.5000	77.7778	3.9000	111.0000	3.0000	68.1818	0	2	1	5.00	0.00	95.00	100.00	74.00	97.00	55.00	100.00	100.00	68.00	1.00
EMS-L000005	2.00	58	M	76.5977	T3 EMS	96.7641	0.4032	40.8696	0.6306	13.1008	0.6714	1.2263	1.2115	1.6196	11.5290	3.5348	269.6130	0.5427	6.1	73.0000	4.9000	102.0833	6.1000	64.0000	5.0000	111.1111	1	13	1	2.00	0.00	90.00	100.00	74.00	77.00	75.00	100.00	100.00	100.00	3.00
EMS-L000006	2.00	27	F	64.5792	T3 EMS	87.9742	0.3857	38.5127	0.7048	16.0324	0.8345	1.2650	1.4253	2.2719	17.0725	3.8740	247.8190	0.4160	5.4	80.0000	3.5000	77.7778	4.0000	111.0000	2.7000	60.0000	2	20	1	6.00	0.00	95.00	75.00	62.00	57.00	40.00	75.00	0.00	68.00	4.00
EMS-L000007	2.00	53	F	62.1479	T3 EMS	74.5094	0.2096	24.6682	0.6605	14.0974	0.7733	1.4312	1.0092	1.6646	10.6374	3.7308	230.6418	0.5359	4.1	109.0000	4.0000	88.8889	4.6000	95.0000	4.5000	102.2727	4	22	4	3.00	0.00	80.00	100.00	51.00	57.00	65.00	100.00	100.00	72.00	2.00
EMS-L000008	2.00	57	F	91.7856	T3 EMS	83.8493	0.2026	26.3109	0.5869	16.0819	0.6353	1.4600	1.3666	1.5290	10.2998	3.7926	345.6553	0.2238	5.8	71.0000	3.7000	82.2222	4.5000	98.0000	3.7000	84.0909	3	26	2	14.00	0.00	55.00	0.00	51.00	57.00	50.00	75.00	100.00	56.00	2.00
EMS-L000009	2.00	62	M	73.5602	T3 EMS	86.4379	0.3036	34.3713	0.5115	13.2673	0.5655	1.5025	1.3453	1.8757	15.3743	3.4740	254.0724	0.6947	6.1	76.0000	5.1000	104.0816	6.0000	70.0000	4.9000	106.5217	2	8	2	0.00	0.00	85.00	100.00	62.00	72.00	80.00	100.00	100.00	88.00	2.00
EMS-L000010	2.00	53	F	81.1085	T3 EMS	85.9303	0.2607	28.5952	0.6536	14.3149	0.7194	1.1550	1.2024	1.5180	12.4147	3.6054	291.2150	0.3025	4.9	91.0000	4.0000	88.8889	4.9000	89.0000	2.5000	56.8182	1	12	1	3.00	0.00	80.00	100.00	74.00	42.00	75.00	87.50	100.00	68.00	1.00
EMS-L000012	2.00	73	F	64.5627	T3 EMS	98.4915	0.2288	24.6406	0.4049	13.0412	0.4263	1.4450	0.9800	1.5611	10.2608	3.6168	231.5215	0.6189	6.9	62.0000	5.3000	106.0000	5.0000	91.0000	4.0000	86.9565	3	20	3	7.00	0.00	70.00	25.00	51.00	67.00	65.00	87.50	100.00	88.00	3.00
EMS-L000013	2.00	35	F	64.4269	T3 EMS	82.2555	0.2502	33.3578	0.5377	12.1216	0.5725	1.6013	0.8784	1.3985	7.0612	3.2627	208.9603	0.3410	6.0	67.0000	5.9000	131.1111	4.9000	91.0000	3.2000	71.1111	0	0	1	0.00	0.00	100.00	100.00	100.00	100.00	100.00	100.00	100.00	100.00	3.00
EMS-L000014	2.00	33	F	78.5230	T3 EMS	102.9482	0.3426	42.3634	0.4121	12.4452	0.4365	1.6237	1.4924	1.9532	13.2736	3.7106	289.1214	0.5722	5.1	87.0000	4.1000	91.1111	5.3000	82.0000	4.5000	100.0000	4	13	2	7.00	0.00	85.00	25.00	41.00	77.00	30.00	62.50	0.00	40.00	2.00
EMS-L000015	2.00	54	F	60.2454	T3 EMS	110.7643	0.2722	36.3453	0.5773	12.2388	0.6255	1.4450	0.9791	1.6693	12.5486	3.9316	235.1466	0.2843	5.1	87.0000	3.5000	77.7778	5.5000	75.0000	2.5000	56.8182	4	12	1	4.00	0.00	90.00	100.00	62.00	57.00	60.00	100.00	100.00	80.00	1.00
EMS-L000016	2.00	66	F	68.1687	T3 EMS	101.3997	0.2432	28.1021	0.6688	17.2202	0.7179	1.2363	0.9537	1.4359	8.2928	3.2078	217.2540	0.4478	5.3	90.0000	3.9000	81.2500	5.1000	87.0000	3.7000	82.2222	0	#NULL!	#NULL!	15.00	1.00	#NULL!	#NULL!	#NULL!	#NULL!	#NULL!	#NULL!	#NULL!	#NULL!	#NULL!
EMS-L000017	2.00	87	F	70.0574	T3 EMS	93.3553	0.1267	17.8744	0.3131	11.2904	0.3234	2.2050	1.0461	1.5271	6.6222	2.0702	144.6159	0.2274	6.5	70.0000	1.3000	26.0000	6.6000	57.0000	1.2000	26.0870	4	22	3	5.00	0.00	55.00	100.00	72.00	42.00	50.00	87.50	100.00	84.00	2.00
EMS-L000019	2.00	53	F	#NULL!	T3 EMS	#NULL!	#NULL!	#NULL!	0.3479	11.8532	0.3590	1.1625	1.6423	2.0125	18.0591	4.1858	348.3134	0.9459	5.5	78.0000	5.4000	120.0000	5.3000	80.0000	5.0000	113.6364	5	28	4	12.00	1.00	65.00	25.00	51.00	40.00	30.00	37.50	0.00	32.00	2.00
EMS-L000021	2.00	41	F	65.2012	T3 EMS	80.5553	0.2471	30.4970	0.5618	13.9342	0.5973	1.5087	1.0272	1.6160	13.2485	4.2958	278.4336	0.5994	5.5	78.0000	4.1000	91.1111	3.9000	111.0000	3.7000	84.0909	2	14	1	7.00	0.00	85.00	100.00	72.00	82.00	65.00	100.00	100.00	80.00	2.00
EMS-L000022	2.00	52	F	63.7888	T3 EMS	105.6366	0.3126	35.6088	0.6879	13.4328	0.7636	1.1200	1.1468	1.8411	14.9734	4.5825	291.0538	0.2234	3.9	113.0000	2.5000	55.5556	4.3000	102.0000	4.1000	93.1818	0	#NULL!	#NULL!	15.00	1.00	#NULL!	#NULL!	#NULL!	#NULL!	#NULL!	#NULL!	#NULL!	#NULL!	#NULL!
EMS-L000023	2.00	59	M	105.8781	T3 EMS	70.5672	0.2861	29.2435	0.7670	15.4292	0.8868	1.6775	1.7389	1.6842	12.2867	3.6631	385.6570	0.6340	6.0	75.0000	4.5000	93.7500	5.5000	78.0000	4.6000	102.2222	0	#NULL!	#NULL!	15.00	1.00	#NULL!	#NULL!	#NULL!	#NULL!	#NULL!	#NULL!	#NULL!	#NULL!	#NULL!
EMS-L000027	2.00	54	M	89.2496	T3 EMS	71.5914	0.3119	32.0310	0.6631	15.9527	0.7718	1.2550	1.5468	1.7706	14.4534	4.1604	370.6201	0.6793	4.8	93.0000	3.7000	82.2222	4.8000	91.0000	4.4000	100.0000	2	10	#NULL!	6.00	0.00	90.00	100.00	51.00	72.00	70.00	100.00	100.00	88.00	3.00
EMS-L000028	2.00	64	F	81.0730	T3 EMS	99.3410	0.2616	28.2512	0.4636	11.4469	0.4854	1.8262	1.1126	1.4059	8.7380	3.5312	284.9710	0.6215	6.1	73.0000	4.4000	91.6667	5.4000	80.0000	4.4000	97.7778	2	8	1	3.00	0.00	90.00	100.00	72.00	82.00	60.00	100.00	100.00	88.00	2.00
EMS-L000030	2.00	55	F	107.5742	T3 EMS	91.2445	0.2987	29.4283	0.5568	13.7239	0.6056	1.5650	1.5944	1.5202	11.0743	3.8350	410.1398	0.2484	6.0	67.0000	6.0000	133.3333	5.5000	75.0000	4.9000	111.3636	0	0	1	1.00	0.00	100.00	100.00	100.00	77.00	75.00	100.00	100.00	84.00	2.00
EMS-L000032	2.00	51	F	56.3579	T3 EMS	101.6422	0.3326	34.5639	0.7253	16.3193	0.7906	1.1612	1.0991	2.0104	16.9761	4.3780	244.0704	0.8933	5.4	80.0000	5.4000	120.0000	5.0000	86.0000	4.3000	97.7273	3	18	1	1.00	0.00	90.00	100.00	62.00	82.00	75.00	100.00	100.00	80.00	2.00
EMS-L000035	2.00	53	M	79.9389	T3 EMS	79.1097	0.2784	35.8847	0.3987	11.7440	0.4141	1.6600	1.3849	1.7793	14.6648	3.9634	314.5727	0.5553	6.0	75.0000	3.7000	77.0833	5.0000	89.0000	4.9000	108.8889	0	2	1	3.00	0.00	95.00	100.00	100.00	87.00	95.00	100.00	100.00	92.00	1.00
EMS-L000036	2.00	78	M	107.4609	T3 EMS	68.8880	0.1733	20.5927	0.0095	11.3981	0.0000	1.7350	1.4986	1.4324	6.3719	2.5256	269.4353	0.4449	6.3	74.0000	6.0000	120.0000	5.4000	92.0000	2.7000	54.0000	1	16	#NULL!	5.00	0.00	55.00	100.00	74.00	50.00	55.00	87.50	100.00	76.00	1.00
EMS-L000037	2.00	42	M	101.5742	T3 EMS	83.3002	0.3708	43.6367	0.4938	12.1431	0.5179	1.3138	1.6427	1.6619	14.6288	4.4345	446.9808	0.5451	4.8	96.0000	3.2000	69.5652	4.8000	91.0000	4.3000	97.7273	5	8	1	0.00	0.00	85.00	100.00	41.00	52.00	65.00	100.00	100.00	96.00	3.00
EMS-L000038	2.00	70	F	82.4660	T3 EMS	106.2954	0.2898	38.6396	0.4814	11.7733	0.4925	1.5113	1.4663	1.8262	12.9567	4.3066	352.6089	0.5860	5.5	78.0000	4.0000	88.8889	5.3000	80.0000	3.0000	68.1818	2	6	1	0.00	0.00	95.00	100.00	84.00	92.00	80.00	100.00	100.00	76.00	1.00
EMS-L000039	2.00	58	F	86.3155	T3 EMS	98.7501	0.1908	25.6156	0.5634	14.1005	0.5957	1.9575	1.2868	1.5363	7.7136	3.1374	267.9728	0.4436	6.3	74.0000	5.4000	108.0000	5.6000	78.0000	5.1000	110.8696	3	33	#NULL!	2.00	0.00	45.00	0.00	41.00	54.50	70.00	87.50	100.00	88.00	1.00
EMS-L000040	2.00	63	F	65.7287	T3 EMS	92.0081	0.2848	28.5314	0.5387	12.4548	0.5844	1.3925	1.0445	1.6377	13.6187	3.6514	237.4736	0.2833	4.1	109.0000	4.1000	91.1111	4.8000	91.0000	4.6000	104.5455	1	8	1	5.00	0.00	88.89	100.00	72.00	47.00	60.00	100.00	100.00	76.00	2.00
EMS-L000042	2.00	73	F	77.5527	T3 EMS	93.7872	0.2726	31.7708	0.6567	14.2437	0.7383	1.5025	1.3142	1.7386	13.2944	4.1007	316.0750	0.2397	2.9	136.0000	2.4000	53.3333	4.5000	98.0000	3.7000	84.0909	2	6	1	2.00	0.00	82.50	100.00	72.00	62.00	55.00	100.00	100.00	84.00	2.00
EMS-L000046	2.00	67	F	87.8547	T3 EMS	70.5597	0.1799	23.0404	0.4224	14.4314	0.4291	1.9238	1.0861	1.2646	6.2416	3.3617	294.4110	0.2692	5.1	87.0000	4.0000	88.8889	5.8000	68.0000	4.5000	102.2727	6	30	2	5.00	0.00	35.00	#NULL!	41.00	55.00	30.00	100.00	#NULL!	84.00	3.00
EMS-L000046	2.00	67	F	86.5231	T3 EMS	60.6637	0.1639	19.7106	0.5030	12.5098	0.5429	1.4863	#NULL!	#NULL!	#NULL!	#NULL!	#NULL!	#NULL!	5.1	87.0000	4.0000	88.8889	5.8000	68.0000	4.5000	102.2727	6	30	2	5.00	0.00	35.00	#NULL!	41.00	55.00	30.00	100.00	#NULL!	84.00	3.00
EMS-L000047	2.00	74	F	60.3563	T3 EMS	125.2648	0.2482	33.7716	0.6414	14.0601	0.7470	1.2044	1.0304	1.7549	14.9255	4.0812	244.3517	0.2513	6.0	75.0000	3.5000	72.9167	4.9000	91.0000	4.6000	102.2222	4	36	2	4.00	0.00	60.00	75.00	62.00	62.00	50.00	75.00	100.00	84.00	2.00
EMS-L000048	2.00	52	F	74.0882	T3 EMS	87.9849	0.1573	21.1169	0.6768	14.4136	0.7279	1.8550	1.1077	1.5338	7.5568	3.0214	222.5007	0.3109	6.5	56.0000	6.5000	144.4444	6.3000	60.0000	5.8000	128.8889	3	9	2	6.00	0.00	82.50	100.00	84.00	72.00	85.00	100.00	100.00	76.00	1.00
EMS-L000049	2.00	49	F	63.4524	T3 EMS	74.5413	0.2140	24.8551	0.6366	15.1813	0.6766	1.0937	1.1353	1.8399	12.6747	3.7553	236.2951	0.7265	2.7	140.0000	2.2000	48.8889	1.6000	164.0000	1.1000	25.0000	2	10	1	1.00	0.00	80.00	100.00	62.00	82.00	55.00	100.00	100.00	88.00	2.00
EMS-L000050	2.00	72	F	64.6449	T3 EMS	75.1604	0.2175	26.0422	0.3670	11.7456	0.3809	1.7875	0.9510	1.5094	9.5669	3.7615	241.6655	0.5686	5.6	76.0000	5.4000	120.0000	5.5000	75.0000	5.5000	125.0000	4	22	2	6.00	0.00	80.00	25.00	41.00	87.00	50.00	100.00	100.00	80.00	3.00
EMS-L000051	2.00	66	F	47.4175	T3 EMS	113.5114	0.2642	28.2445	0.6985	14.1988	0.8562	1.3750	0.7268	1.5727	11.6992	4.2594	200.7148	0.5439	6.0	80.0000	1.6000	32.0000	4.4000	104.0000	4.0000	86.9565	4	8	2	2.00	0.00	100.00	100.00	52.00	47.00	85.00	100.00	100.00	76.00	2.00
EMS-L000052	2.00	75	F	76.2619	T3 EMS	87.0234	0.2152	23.9185	0.5773	13.2858	0.6132	1.6525	1.0847	1.4606	8.1538	3.2078	242.9199	0.3529	6.5	65.0000	4.4000	91.6667	6.3000	60.0000	4.1000	91.1111	4	44	3	6.00	0.00	55.00	0.00	41.00	40.00	40.00	62.50	66.67	60.00	3.00
EMS-L000053	2.00	72	F	63.2996	T3 EMS	108.3602	0.2146	25.9618	0.7103	16.0994	0.7871	1.2675	0.9884	1.6016	12.2221	3.6092	227.1266	0.4851	4.5	110.0000	2.7000	54.0000	5.5000	80.0000	3.9000	84.7826	5	7	2	2.00	0.00	90.00	100.00	74.00	77.00	70.00	100.00	100.00	68.00	3.00
EMS-L000054	2.00	53	F	76.0210	T3 EMS	100.0102	0.1805	24.9153	0.0000	#NULL!	#NULL!	1.1812	1.1346	1.5325	8.3869	2.6732	201.8063	0.4540	6.0	80.0000	3.5000	70.0000	5.5000	80.0000	4.0000	86.9565	0	9	1	0.00	0.00	80.00	75.00	74.00	87.00	70.00	100.00	100.00	88.00	1.00
EMS-L000058	2.00	56	F	81.8354	T3 EMS	82.9917	0.1931	25.7468	0.6701	14.5193	0.7508	1.0150	1.1270	1.4114	9.0524	4.8005	390.8788	0.1164	5.0	89.0000	4.5000	100.0000	4.9000	89.0000	4.5000	102.2727	3	22	1	8.00	0.00	80.00	75.00	51.00	62.00	55.00	100.00	33.33	80.00	3.00
EMS-L000061	2.00	47	F	60.7183	T3 EMS	94.5199	0.3265	40.7134	0.6080	14.1124	0.6536	1.4950	0.9130	1.5449	12.4803	5.3982	325.3171	0.2655	4.6	98.0000	2.5000	55.5556	3.7000	118.0000	3.0000	66.6667	2	6	1	7.00	0.00	100.00	100.00	74.00	57.00	70.00	100.00	100.00	80.00	2.00
EMS-L000062	2.00	73	F	82.6084	T3 EMS	95.4291	0.2600	33.5711	0.7588	16.0376	0.8777	1.3238	1.4880	1.8479	13.5226	4.5917	377.0364	0.9302	4.6	98.0000	2.0000	44.4444	4.5000	98.0000	4.3000	97.7273	4	14	1	6.00	0.00	80.00	100.00	61.00	87.00	40.00	100.00	100.00	80.00	3.00
EMS-L000063	2.00	40	M	87.8254	T3 EMS	89.9454	0.3300	29.5535	0.9000	15.3771	0.9793	1.7750	1.4623	1.7066	10.5061	4.0861	357.0283	0.4764	6.0	80.0000	6.0000	120.0000	5.6000	88.0000	4.0000	80.0000	3	22	1	3.00	0.00	90.00	100.00	84.00	67.00	80.00	100.00	100.00	72.00	3.00
EMS-L000064	2.00	78	M	124.0734	T3 EMS	60.3913	0.3481	32.1205	0.8799	16.0926	1.0063	1.4763	1.9736	1.6277	11.5314	4.8343	597.7312	0.7595	5.9	72.0000	5.4000	117.3913	6.0000	64.0000	5.5000	125.0000	2	8	1	1.00	0.00	85.00	100.00	84.00	57.00	80.00	100.00	100.00	92.00	3.00
EMS-L000065	2.00	65	F	101.2990	T3 EMS	70.2370	0.1212	15.9713	0.5199	13.2285	0.5505	2.6550	1.5091	1.5276	6.2252	2.5038	252.2298	0.3329	0.0	#NULL!	#NULL!	#NULL!	#NULL!	#NULL!	0.0000	#NULL!	2	22	2	1.00	0.00	45.00	100.00	62.00	72.00	55.00	100.00	100.00	88.00	2.00
EMS-L000066	2.00	22	F	70.4901	T3 EMS	68.7169	0.1521	19.3627	0.5907	14.7632	0.6197	1.9162	0.9207	1.3382	7.4007	3.2940	231.1037	0.5234	6.0	75.0000	5.5000	114.5833	4.8000	93.0000	4.5000	100.0000	5	24	3	6.00	1.00	65.00	25.00	41.00	65.00	40.00	62.50	100.00	64.00	4.00
EMS-L000070	2.00	46	F	69.2492	T3 EMS	93.7061	0.2545	31.2849	0.5108	13.3049	0.5482	1.5037	1.0776	1.5972	12.7104	4.2994	295.7974	0.8746	3.7	118.0000	3.0000	66.6667	4.0000	109.0000	3.9000	88.6364	3	24	1	12.00	0.00	55.56	50.00	51.00	40.00	40.00	75.00	100.00	72.00	2.00
EMS-L000071	2.00	62	F	83.5772	T3 EMS	77.3206	0.2523	27.7663	0.6398	13.4620	0.6820	1.2800	1.2525	1.5388	10.0021	4.1773	346.7201	0.6643	5.9	69.0000	4.3000	95.5556	4.8000	91.0000	4.8000	109.0909	4	24	4	6.00	0.00	65.00	0.00	41.00	40.00	40.00	50.00	33.33	60.00	3.00
EMS-L000072	2.00	37	M	95.8798	T3 EMS	74.5674	0.2501	29.4302	0.9135	17.1008	1.0286	1.5975	1.3004	1.3927	9.0255	4.5663	434.7656	0.6060	0.0	#NULL!	#NULL!	#NULL!	#NULL!	#NULL!	0.0000	#NULL!	0	8	4	4.00	1.00	70.00	25.00	74.00	42.00	75.00	100.00	100.00	68.00	2.00
EMS-L000074	2.00	72	M	91.5953	T3 EMS	104.0284	0.4137	48.0517	0.8074	15.6417	0.9326	1.3787	1.4961	1.6775	12.0932	5.2005	472.9423	0.6408	6.0	75.0000	4.9000	102.0833	4.8000	93.0000	3.0000	66.6667	0	#NULL!	#NULL!	15.00	1.00	#NULL!	#NULL!	#NULL!	#NULL!	#NULL!	#NULL!	#NULL!	#NULL!	#NULL!
EMS-L000075	2.00	79	F	62.8111	T3 EMS	105.6774	0.1796	26.6200	0.6898	15.0505	0.7781	1.1888	0.9505	1.5565	9.8481	3.2950	205.1806	0.3952	4.5	110.0000	3.2000	64.0000	4.9000	93.0000	4.4000	95.6522	3	4	1	2.00	0.00	95.00	100.00	72.00	77.00	80.00	100.00	100.00	88.00	2.00
EMS-L000076	2.00	60	M	94.0504	T3 EMS	79.8998	0.1639	23.2346	0.4940	13.7081	0.5627	2.2213	1.4805	1.6118	5.9146	2.7606	258.5807	0.3600	6.3	74.0000	3.2000	64.0000	6.4000	72.0000	3.2000	64.0000	4	28	2	1.00	0.00	35.00	75.00	62.00	52.00	45.00	62.50	100.00	76.00	2.00
EMS-L000077	2.00	70	F	63.3549	T3 EMS	80.9649	0.1272	24.3960	0.3799	11.5440	0.3939	1.6350	0.9224	1.4943	9.0118	4.1106	258.7351	0.5089	5.8	79.0000	4.8000	100.0000	5.8000	71.0000	4.0000	88.8889	2	6	1	6.00	0.00	90.00	#NULL!	51.00	72.00	70.00	100.00	#NULL!	64.00	2.00
EMS-L000078	2.00	76	M	107.5326	T3 EMS	22.8949	0.0580	7.9064	0.3543	11.7467	0.3712	2.5138	1.5133	1.4313	3.7636	1.8876	203.5112	0.2448	5.0	100.0000	3.7000	74.0000	5.0000	100.0000	3.7000	74.0000	3	4	1	1.00	0.00	70.00	100.00	84.00	97.00	80.00	100.00	100.00	100.00	1.00
EMS-L000079	2.00	28	F	58.4138	T3 EMS	86.5899	0.1851	20.1236	0.5195	12.6837	0.5502	1.6063	0.8220	1.4428	8.8726	3.9227	227.8940	0.5149	5.5	90.0000	4.4000	88.0000	5.0000	91.0000	4.6000	100.0000	1	2	2	5.00	0.00	95.00	75.00	62.00	72.00	70.00	100.00	66.67	80.00	2.00
EMS-L000080	2.00	52	F	62.5007	T3 EMS	80.2284	0.2800	34.5783	0.5406	13.2698	0.5962	1.6025	0.9252	1.5162	13.8423	6.2312	387.7140	0.5799	5.3	82.0000	3.4000	75.5556	3.5000	122.0000	3.0000	66.6667	0	0	1	0.00	0.00	100.00	100.00	100.00	82.00	75.00	100.00	66.67	84.00	2.00
EMS-L000082	2.00	46	F	65.3777	T3 EMS	107.6671	0.3038	35.9820	0.5088	12.2576	0.5399	1.3300	1.0693	1.6798	13.4444	4.7671	309.4477	0.5853	4.4	102.0000	3.7000	82.2222	4.4000	100.0000	4.0000	90.9091	0	4	1	0.00	0.00	100.00	100.00	100.00	97.00	95.00	100.00	100.00	96.00	1.00
EMS-L000083	2.00	76	M	92.2698	T3 EMS	80.5563	0.3470	39.7640	0.6053	12.6562	0.6706	1.5650	1.6457	1.8324	13.9736	4.5764	419.1108	0.8282	5.5	80.0000	5.1000	110.8696	4.4000	100.0000	3.5000	79.5455	1	6	1	2.00	0.00	90.00	100.00	100.00	72.00	70.00	100.00	100.00	80.00	1.00
EMS-L000084	2.00	56	M	82.3757	T3 EMS	87.2055	0.2456	27.1184	0.5181	13.8381	0.5384	1.6425	1.1587	1.4411	9.0944	4.6858	384.2028	0.5415	5.0	100.0000	4.0000	80.0000	4.5000	110.0000	4.5000	90.0000	0	0	1	0.00	0.00	95.00	100.00	100.00	72.00	80.00	100.00	100.00	92.00	3.00
EMS-L000085	2.00	50	F	80.3962	T3 EMS	108.1446	0.2320	34.1975	0.0096	12.7634	0.0000	1.5800	1.2605	1.6061	11.2058	4.0105	320.9583	0.5592	5.3	82.0000	4.5000	100.0000	5.0000	86.0000	4.9000	111.3636	3	16	1	3.00	0.00	75.00	100.00	41.00	77.00	55.00	100.00	100.00	72.00	2.00
